# Supplementary material for: Transcriptional coactivation by EHMT2 restricts glucocorticoid-induced insulin resistance in a study with male mice
Source: Nat Commun. 2023 May 30;14:3143. doi: 10.1038/s41467-023-38584-5 (PMC10229547; doi:10.1038/s41467-023-38584-5)
Supplement: Supplementary file 5 — Supplementary Data 2 [file 41467_2023_38584_MOESM5_ESM.xlsx]

## Sheet: Supplementary file 2
ensembl	wt_dex.baseMean	wt_dex.log2FoldChange	wt_dex.lfcSE	wt_dex.stat	wt_dex.pvalue	wt_dex.padj	k182r_dex.baseMean	k182r_dex.log2FoldChange	k182r_dex.lfcSE	k182r_dex.stat	k182r_dex.pvalue	k182r_dex.padj	mut.baseMean	mut.log2FoldChange	mut.lfcSE	mut.stat	mut.pvalue	mut.padj	int.baseMean	int.log2FoldChange	int.lfcSE	int.stat	int.pvalue	int.padj	md.baseMean	md.log2FoldChange	md.lfcSE	md.stat	md.pvalue	md.padj	symbol	entrez	genename
ENSMUSG00000000001	1268.55	-0.0821643	0.116019	-0.708194	0.478824	0.75706	1268.55	-0.0830685	0.115324	-0.720304	0.471338	0.693282	1268.55	0.117764	0.115275	1.02159	0.306976	0.915416	1268.55	-0.000904181	0.163585	-0.00552727	0.99559	0.999915	1268.55	0.11686	0.116068	1.00682	0.31402	1	Gnai3	14679	guanine nucleotide binding protein (G protein), alpha inhibiting 3
ENSMUSG00000000049	28820.1	0.288746	0.0974597	2.96272	0.00304929	0.0276616	28820.1	0.317344	0.0974644	3.256	0.00112994	0.00906093	28820.1	-0.138621	0.0974741	-1.42213	0.154989	0.811226	28820.1	0.0285978	0.137832	0.207483	0.835633	0.999915	28820.1	-0.110023	0.0974501	-1.12902	0.258891	1	Apoh	11818	apolipoprotein H
ENSMUSG00000000056	833.698	0.703771	0.167932	4.19082	2.77954e-05	0.000577925	833.698	0.956756	0.167998	5.69505	1.23338e-08	3.60751e-07	833.698	-0.117995	0.169231	-0.697244	0.48565	0.967047	833.698	0.252985	0.237538	1.06503	0.286863	0.999915	833.698	0.134989	0.166689	0.809829	0.418039	1	Narf	67608	nuclear prelamin A recognition factor
ENSMUSG00000000058	49.0376	-0.215411	0.361797	-0.595391	0.551582	0.807702	49.0376	-0.185969	0.353301	-0.526376	0.598627	0.788321	49.0376	0.203761	0.352326	0.578329	0.563042	0.981725	49.0376	0.0294416	0.505687	0.0582209	0.953573	0.999915	49.0376	0.233202	0.362747	0.642877	0.520304	1	Cav2	12390	caveolin 2
ENSMUSG00000000078	146.415	-0.139822	0.381864	-0.366155	0.714249	0.894762	146.415	-0.211899	0.378707	-0.559532	0.575798	0.771883	146.415	0.258203	0.379151	0.681003	0.49587	0.972049	146.415	-0.0720772	0.53781	-0.13402	0.893387	0.999915	146.415	0.186125	0.381423	0.487976	0.625567	1	Klf6	23849	Kruppel-like factor 6
ENSMUSG00000000085	218.263	0.107259	0.345789	0.310187	0.756418	0.910782	218.263	0.0138531	0.345132	0.0401386	0.967983	0.986353	218.263	-0.0112254	0.345658	-0.0324756	0.974093	0.999281	218.263	-0.0934063	0.488555	-0.191189	0.848378	0.999915	218.263	-0.104632	0.345264	-0.30305	0.761852	1	Scmh1	29871	sex comb on midleg homolog 1
ENSMUSG00000000088	2079.35	0.0407436	0.11828	0.344466	0.730496	0.902213	2079.35	0.109796	0.118302	0.928098	0.353357	0.588652	2079.35	-0.123563	0.118223	-1.04518	0.295942	0.908471	2079.35	0.0690523	0.167289	0.412772	0.679774	0.999915	2079.35	-0.0545112	0.11836	-0.460554	0.645119	1	Cox5a	12858	cytochrome c oxidase subunit 5A
ENSMUSG00000000093	41.6326	-0.0531769	0.350424	-0.15175	0.879384	0.960169	41.6326	-0.0375439	0.34624	-0.108433	0.913652	0.964503	41.6326	0.0406071	0.345203	0.117633	0.906359	0.998727	41.6326	0.015633	0.492625	0.0317341	0.974684	0.999915	41.6326	0.0562398	0.351446	0.160024	0.872862	1	Tbx2	21385	T-box 2
ENSMUSG00000000120	38.7326	-2.17827	0.530716	-4.10439	4.05376e-05	0.000799226	38.7326	-2.91064	0.555057	-5.24385	1.57257e-07	3.75068e-06	38.7326	0.0585967	0.488665	0.119912	0.904553	0.998727	38.7326	-0.732371	0.76795	-0.95367	0.340251	0.999915	38.7326	-0.673773	0.592414	-1.13734	0.255398	1	Ngfr	18053	nerve growth factor receptor (TNFR superfamily, member 16)
ENSMUSG00000000127	84.8323	0.171682	0.275876	0.622316	0.533734	0.794096	84.8323	-0.173453	0.271377	-0.639161	0.522718	0.733581	84.8323	0.429041	0.270915	1.58368	0.113267	0.75171	84.8323	-0.345135	0.386979	-0.891871	0.372462	0.999915	84.8323	0.0839058	0.27633	0.303644	0.761399	1	Fer	14158	fer (fms/fps related) protein kinase
ENSMUSG00000000131	685.062	-0.0524542	0.254256	-0.206305	0.836553	0.942507	685.062	-0.371102	0.25389	-1.46167	0.143833	0.3389	685.062	0.0493905	0.253655	0.194715	0.845616	0.998727	685.062	-0.318648	0.359313	-0.886824	0.375174	0.999915	685.062	-0.269258	0.25449	-1.05803	0.290042	1	Xpo6	74204	exportin 6
ENSMUSG00000000134	517.038	0.100645	0.15022	0.669982	0.502869	0.772103	517.038	-0.311102	0.149273	-2.08412	0.0371495	0.135928	517.038	0.245618	0.149	1.64844	0.0992624	0.720707	517.038	-0.411746	0.211774	-1.94427	0.051863	0.964364	517.038	-0.166128	0.15049	-1.10392	0.26963	1	Tfe3	209446	transcription factor E3
ENSMUSG00000000142	125.201	-0.473073	0.343692	-1.37645	0.168683	0.445777	125.201	-0.792053	0.339953	-2.32989	0.0198118	0.0853983	125.201	0.379111	0.3372	1.12429	0.26089	0.895589	125.201	-0.31898	0.483417	-0.659845	0.509353	0.999915	125.201	0.0601302	0.346393	0.173589	0.862188	1	Axin2	12006	axin 2
ENSMUSG00000000148	233.219	0.0162485	0.156731	0.103672	0.91743	0.973011	233.219	0.0269801	0.155948	0.173007	0.862646	0.940161	233.219	-0.0526133	0.155515	-0.338317	0.735125	0.998197	233.219	0.0107316	0.221098	0.0485374	0.961288	0.999915	233.219	-0.0418819	0.157161	-0.26649	0.789862	1	Brat1	231841	BRCA1-associated ATM activator 1
ENSMUSG00000000149	1799.07	-0.731717	0.20422	-3.58299	0.000339684	0.00470166	1799.07	-1.00737	0.204037	-4.93718	7.92593e-07	1.63049e-05	1799.07	0.232049	0.20341	1.14079	0.253956	0.889244	1799.07	-0.27565	0.288681	-0.95486	0.339648	0.999915	1799.07	-0.0436012	0.204844	-0.212851	0.831443	1	Gna12	14673	guanine nucleotide binding protein, alpha 12
ENSMUSG00000000154	1688.11	-0.0909716	0.162651	-0.559304	0.575954	0.822649	1688.11	-0.267718	0.162713	-1.64534	0.0998988	0.268697	1688.11	-0.00825607	0.162392	-0.0508403	0.959453	0.998858	1688.11	-0.176747	0.230067	-0.76824	0.442345	0.999915	1688.11	-0.185003	0.162971	-1.13519	0.256297	1	Slc22a18	18400	solute carrier family 22 (organic cation transporter), member 18
ENSMUSG00000000159	332.894	-0.319979	0.154275	-2.07408	0.0380715	0.178491	332.894	-0.580065	0.152712	-3.79843	0.000145616	0.0016428	332.894	0.170888	0.15037	1.13645	0.255767	0.890635	332.894	-0.260086	0.217075	-1.19814	0.230864	0.999915	332.894	-0.0891974	0.156558	-0.569739	0.568854	1	Igsf5	72058	immunoglobulin superfamily, member 5
ENSMUSG00000000168	1028.14	0.26217	0.210566	1.24508	0.213104	0.508097	1028.14	0.75902	0.210425	3.60709	0.000309654	0.00309763	1028.14	-0.33044	0.210981	-1.56621	0.1173	0.760046	1028.14	0.49685	0.297685	1.66904	0.0951088	0.999915	1028.14	0.166409	0.210009	0.792394	0.428131	1	Dlat	235339	dihydrolipoamide S-acetyltransferase (E2 component of pyruvate dehydrogenase complex)
ENSMUSG00000000171	2234.22	-0.0759692	0.163544	-0.464519	0.642276	0.858804	2234.22	0.139306	0.163507	0.85199	0.394219	0.627177	2234.22	-0.166703	0.163434	-1.02	0.307727	0.915541	2234.22	0.215276	0.23126	0.930882	0.351914	0.999915	2234.22	0.0485725	0.163617	0.296868	0.766567	1	Sdhd	66925	succinate dehydrogenase complex, subunit D, integral membrane protein
ENSMUSG00000000184	173.068	-3.69832	0.865397	-4.27355	NA	NA	173.068	-0.796426	0.86092	-0.925087	NA	NA	173.068	-2.35532	0.858951	-2.74209	NA	NA	173.068	2.90189	1.22069	2.37725	NA	NA	173.068	0.546573	0.867352	0.630163	NA	NA	Ccnd2	12444	cyclin D2
ENSMUSG00000000194	374.063	0.40209	0.325036	1.23706	0.216064	0.511379	374.063	0.366925	0.324735	1.12992	0.25851	0.491337	374.063	-0.0332747	0.325017	-0.102378	0.918456	0.998727	374.063	-0.0351653	0.459457	-0.0765366	0.938992	0.999915	374.063	-0.0684405	0.324753	-0.210746	0.833085	1	Gpr107	277463	G protein-coupled receptor 107
ENSMUSG00000000247	52.307	-0.0668651	0.406435	-0.164516	0.869325	0.955959	52.307	0.51978	0.403911	1.28687	0.198141	0.416161	52.307	0.0619327	0.40181	0.154134	0.877504	0.998727	52.307	0.586645	0.573004	1.02381	0.305927	0.999915	52.307	0.648577	0.408513	1.58765	0.112365	0.9823	Lhx2	16870	LIM homeobox protein 2
ENSMUSG00000000266	123.661	0.474388	0.238121	1.99222	0.0463472	0.20416	123.661	-0.0570769	0.233903	-0.244019	0.807216	0.910767	123.661	0.364418	0.23632	1.54206	0.12306	0.76817	123.661	-0.531465	0.333785	-1.59224	0.111331	0.999915	123.661	-0.167047	0.235723	-0.70866	0.478535	1	Mid2	23947	midline 2
ENSMUSG00000000275	1143.86	-0.343942	0.157875	-2.17857	0.0293639	0.15058	1143.86	-0.50385	0.157069	-3.20782	0.00133744	0.0103889	1143.86	0.299595	0.156687	1.91206	0.0558689	0.590461	1143.86	-0.159908	0.2227	-0.718043	0.47273	0.999915	1143.86	0.139687	0.158254	0.882673	0.377413	1	Trim25	217069	tripartite motif-containing 25
ENSMUSG00000000276	71.6018	0.278971	0.275395	1.01298	0.311067	0.624023	71.6018	-0.148806	0.271577	-0.547934	0.583737	0.777273	71.6018	0.314655	0.27175	1.15788	0.246912	0.883871	71.6018	-0.427777	0.386777	-1.106	0.268725	0.999915	71.6018	-0.113123	0.275224	-0.41102	0.681058	1	Dgke	56077	diacylglycerol kinase, epsilon
ENSMUSG00000000278	605.61	-0.285228	0.122997	-2.31898	0.0203959	0.116157	605.61	-0.580407	0.122325	-4.74481	2.087e-06	3.878e-05	605.61	0.20114	0.120727	1.66607	0.0956996	0.712223	605.61	-0.295179	0.173469	-1.70162	0.0888268	0.999915	605.61	-0.0940392	0.124566	-0.754937	0.450287	1	Scpep1	74617	serine carboxypeptidase 1
ENSMUSG00000000282	187.115	0.102348	0.317176	0.322686	0.746933	0.908607	187.115	0.16919	0.317207	0.533374	0.593775	0.784726	187.115	-0.159144	0.316942	-0.502125	0.61558	0.985784	187.115	0.0668419	0.448576	0.149009	0.881547	0.999915	187.115	-0.0923028	0.317441	-0.290772	0.771226	1	Mnt	17428	max binding protein
ENSMUSG00000000290	94.056	-0.171126	0.654813	-0.261335	0.793834	0.925795	94.056	-0.95095	0.650832	-1.46113	0.14398	0.339078	94.056	0.875918	0.64998	1.34761	0.177785	0.840237	94.056	-0.779824	0.923234	-0.844665	0.398298	0.999915	94.056	0.096093	0.655658	0.14656	0.88348	1	Itgb2	16414	integrin beta 2
ENSMUSG00000000296	114.813	0.538606	0.252605	2.13221	0.0329896	0.162659	114.813	0.688884	0.248293	2.77447	0.0055291	0.0323841	114.813	0.0884899	0.254192	0.348122	0.727748	0.997835	114.813	0.150278	0.354201	0.424272	0.671367	0.999915	114.813	0.238768	0.246668	0.967971	0.333059	1	Tpd52l1	21987	tumor protein D52-like 1
ENSMUSG00000000301	4100.33	-0.0216963	0.0973759	-0.222809	0.823684	0.938029	4100.33	-0.0349044	0.0973479	-0.358553	0.719929	0.861981	4100.33	-0.0341181	0.0972583	-0.350798	0.72574	0.997656	4100.33	-0.0132081	0.137691	-0.0959262	0.923579	0.999915	4100.33	-0.0473262	0.0974655	-0.485569	0.627273	1	Pemt	18618	phosphatidylethanolamine N-methyltransferase
ENSMUSG00000000303	892.366	-0.914284	0.18686	-4.89287	9.93761e-07	2.97396e-05	892.366	-0.637115	0.185608	-3.43259	0.000597846	0.00531481	892.366	0.145824	0.184767	0.789233	0.429976	0.949727	892.366	0.277169	0.263376	1.05237	0.29263	0.999915	892.366	0.422993	0.187692	2.25366	0.0242178	0.617253	Cdh1	12550	cadherin 1
ENSMUSG00000000325	153.568	0.0156592	0.311342	0.0502957	0.959887	0.987839	153.568	-0.215918	0.311457	-0.693251	0.488152	0.706123	153.568	-0.0746468	0.310726	-0.240233	0.810149	0.998727	153.568	-0.231577	0.440385	-0.525851	0.598992	0.999915	153.568	-0.306224	0.312071	-0.981263	0.326463	1	Arvcf	11877	armadillo repeat gene deleted in velocardiofacial syndrome
ENSMUSG00000000326	13675	-0.899906	0.190144	-4.73275	2.21493e-06	6.13748e-05	13675	-0.963223	0.190162	-5.06527	4.07828e-07	8.9741e-06	13675	-0.123173	0.190043	-0.648131	0.516901	0.975591	13675	-0.0633174	0.268917	-0.235453	0.813857	0.999915	13675	-0.18649	0.190263	-0.980169	0.327003	1	Comt	12846	catechol-O-methyltransferase
ENSMUSG00000000339	152.356	0.112785	0.191211	0.589846	0.555294	0.810136	152.356	0.139827	0.189748	0.736908	0.461178	0.686247	152.356	-0.0395303	0.189771	-0.208305	0.83499	0.998727	152.356	0.0270417	0.26938	0.100385	0.920039	0.999915	152.356	-0.0124888	0.191188	-0.0653221	0.947918	1	Rtca	66368	RNA 3'-terminal phosphate cyclase
ENSMUSG00000000340	1715.51	0.479218	0.155032	3.09109	0.00199425	0.0199635	1715.51	0.377868	0.155007	2.43774	0.0147794	0.0685892	1715.51	-0.0221324	0.155269	-0.142542	0.886652	0.998727	1715.51	-0.10135	0.219231	-0.462297	0.643869	0.999915	1715.51	-0.123482	0.15477	-0.797845	0.424961	1	Dbt	13171	dihydrolipoamide branched chain transacylase E2
ENSMUSG00000000346	2364.81	-0.157603	0.0860707	-1.83109	0.0670875	0.257722	2364.81	-0.00330908	0.0860692	-0.0384467	0.969331	0.986755	2364.81	-0.17733	0.0857634	-2.06766	0.038672	0.514183	2364.81	0.154294	0.121721	1.2676	0.204941	0.999915	2364.81	-0.0230358	0.0863754	-0.266694	0.789704	1	Dazap2	23994	DAZ associated protein 2
ENSMUSG00000000355	252.356	-0.0525692	0.15315	-0.343252	0.731409	0.902594	252.356	0.0398971	0.152698	0.261282	0.793875	0.90433	252.356	-0.107389	0.152057	-0.706238	0.48004	0.964719	252.356	0.0924663	0.216268	0.427555	0.668975	0.999915	252.356	-0.0149223	0.153787	-0.0970328	0.9227	1	Mcts1	68995	malignant T cell amplified sequence 1
ENSMUSG00000000374	466.352	0.323575	0.179789	1.79975	0.0719007	0.26833	466.352	0.46772	0.17925	2.60931	0.00907252	0.0471306	466.352	-0.0114851	0.180107	-0.063768	0.949155	0.998858	466.352	0.144145	0.25388	0.567771	0.57019	0.999915	466.352	0.13266	0.178931	0.741406	0.458448	1	Trappc10	216131	trafficking protein particle complex 10
ENSMUSG00000000378	305.691	0.0208686	0.134197	0.155507	0.876422	0.958609	305.691	-0.0280937	0.133879	-0.209844	0.833789	0.924712	305.691	-0.0282006	0.133178	-0.211751	0.832301	0.998727	305.691	-0.0489623	0.189559	-0.258296	0.796178	0.999915	305.691	-0.077163	0.134893	-0.572033	0.5673	1	Ccm2	216527	cerebral cavernous malformation 2
ENSMUSG00000000384	796.676	0.365721	0.145471	2.51404	0.0119357	0.078655	796.676	0.494712	0.145724	3.39484	0.000686676	0.00595916	796.676	-0.205898	0.14618	-1.40853	0.158975	0.814166	796.676	0.128991	0.205907	0.626456	0.531016	0.999915	796.676	-0.0769065	0.145014	-0.530339	0.595877	1	Tbrg4	21379	transforming growth factor beta regulated gene 4
ENSMUSG00000000385	111.853	0.654115	0.31501	2.07649	0.0378484	0.177856	111.853	0.581311	0.309332	1.87925	0.0602107	0.19139	111.853	0.42085	0.314894	1.33648	0.181392	0.844117	111.853	-0.072804	0.441494	-0.164904	0.86902	0.999915	111.853	0.348045	0.309449	1.12472	0.260706	1	Tmprss2	50528	transmembrane protease, serine 2
ENSMUSG00000000399	1546.98	0.0041364	0.117225	0.0352861	0.971852	0.990542	1546.98	0.15051	0.117246	1.28371	0.199244	0.417624	1546.98	-0.162057	0.117111	-1.3838	0.166421	0.824668	1546.98	0.146374	0.165796	0.882853	0.377316	0.999915	1546.98	-0.0156835	0.11736	-0.133636	0.89369	1	Ndufa9	66108	NADH:ubiquinone oxidoreductase subunit A9
ENSMUSG00000000420	853.743	-0.0130841	0.133497	-0.0980099	0.921924	0.974144	853.743	0.0696881	0.133325	0.522694	0.601188	0.79048	853.743	-0.0408076	0.133194	-0.306378	0.759317	0.998727	853.743	0.0827722	0.188672	0.438709	0.660872	0.999915	853.743	0.0419645	0.133629	0.314038	0.753492	1	Galnt1	14423	polypeptide N-acetylgalactosaminyltransferase 1
ENSMUSG00000000439	408.201	-0.254713	0.332849	-0.765252	0.444122	0.734931	408.201	0.0377524	0.332411	0.113571	0.909578	0.96261	408.201	-0.391135	0.331919	-1.17841	0.238635	0.881303	408.201	0.292465	0.47041	0.621725	0.534123	0.999915	408.201	-0.0986705	0.333339	-0.296006	0.767225	1	Mkrn2	67027	makorin, ring finger protein, 2
ENSMUSG00000000440	127.294	0.114149	0.356842	0.319885	0.749055	0.909071	127.294	0.0368522	0.352013	0.10469	0.916622	0.965527	127.294	0.30753	0.353493	0.869974	0.384314	0.940918	127.294	-0.0772964	0.501248	-0.154208	0.877446	0.999915	127.294	0.230233	0.355376	0.647857	0.517077	1	Pparg	19016	peroxisome proliferator activated receptor gamma
ENSMUSG00000000441	1131.19	-0.1223	0.0989291	-1.23623	0.216372	0.511597	1131.19	-0.273715	0.0981889	-2.78764	0.00530942	0.031408	1131.19	0.221935	0.097844	2.26825	0.0233138	0.416471	1131.19	-0.151415	0.139384	-1.08631	0.27734	0.999915	1131.19	0.0705196	0.0992703	0.710379	0.477469	1	Raf1	110157	v-raf-leukemia viral oncogene 1
ENSMUSG00000000530	39.1859	-0.353877	0.571926	-0.618746	0.536084	0.796283	39.1859	0.227499	0.570726	0.398613	0.690179	0.846131	39.1859	0.0746209	0.563974	0.132313	0.894737	0.998727	39.1859	0.581376	0.807978	0.719544	0.471806	0.999915	39.1859	0.655995	0.578585	1.13379	0.256882	1	Acvrl1	11482	activin A receptor, type II-like 1
ENSMUSG00000000531	36.2857	1.07217	0.463041	2.31549	0.0205863	0.116858	36.2857	1.462	0.461895	3.16523	0.00154959	0.0116609	36.2857	-0.1708	0.480264	-0.355637	0.722112	0.996598	36.2857	0.389838	0.654029	0.596057	0.551137	0.999915	36.2857	0.219038	0.44396	0.493372	0.621749	1	Grasp	56149	GRP1 (general receptor for phosphoinositides 1)-associated scaffold protein
ENSMUSG00000000532	233.804	-0.546054	0.181092	-3.01534	0.00256688	0.0242769	233.804	-0.44452	0.177773	-2.50049	0.0124021	0.0600463	233.804	0.138211	0.175506	0.787502	0.430988	0.949796	233.804	0.101534	0.253766	0.400109	0.689076	0.999915	233.804	0.239745	0.18329	1.30801	0.19087	1	Acvr1b	11479	activin A receptor, type 1B
ENSMUSG00000000538	643.769	0.0384671	0.150986	0.254773	0.798899	0.928026	643.769	0.286225	0.150839	1.89756	0.0577547	0.186037	643.769	-0.147343	0.151186	-0.974577	0.32977	0.926897	643.769	0.247758	0.213422	1.16088	0.245691	0.999915	643.769	0.100415	0.150638	0.666598	0.505029	1	Tom1l2	216810	target of myb1-like 2 (chicken)
ENSMUSG00000000552	228.872	-1.03823	0.192338	-5.39795	6.74069e-08	2.64693e-06	228.872	-0.899128	0.191179	-4.70306	2.56287e-06	4.64092e-05	228.872	-0.069656	0.185068	-0.376381	0.706634	0.993955	228.872	0.139103	0.271189	0.512936	0.607996	0.999915	228.872	0.0694465	0.198226	0.350341	0.726083	1	Zfp385a	29813	zinc finger protein 385A
ENSMUSG00000000555	468.375	-0.207851	0.174602	-1.19043	0.233879	0.536051	468.375	-0.0118838	0.172984	-0.0686988	0.945229	0.977129	468.375	0.0388123	0.172857	0.224534	0.822342	0.998727	468.375	0.195968	0.245784	0.797318	0.425267	0.999915	468.375	0.23478	0.174729	1.34368	0.179051	1	Itga5	16402	integrin alpha 5 (fibronectin receptor alpha)
ENSMUSG00000000561	567.403	0.26324	0.191395	1.37537	0.169016	0.446492	567.403	0.615064	0.191316	3.21491	0.00130486	0.0101803	567.403	-0.233461	0.191718	-1.21773	0.223326	0.875919	567.403	0.351824	0.270618	1.30008	0.193574	0.999915	567.403	0.118363	0.190993	0.619726	0.535438	1	Wdr77	70465	WD repeat domain 77
ENSMUSG00000000563	3921.1	0.136772	0.161724	0.845709	0.397715	0.697324	3921.1	0.15011	0.161617	0.928803	0.352991	0.588526	3921.1	0.0541434	0.161661	0.33492	0.737686	0.998197	3921.1	0.0133386	0.228636	0.0583396	0.953478	0.999915	3921.1	0.0674818	0.16168	0.417379	0.676401	1	Atp5pb	11950	ATP synthase peripheral stalk-membrane subunit b
ENSMUSG00000000567	185.282	0.211049	0.40014	0.527439	0.597889	0.834249	185.282	0.172545	0.397862	0.43368	0.664521	0.830371	185.282	0.282489	0.399161	0.707708	0.479127	0.9645	185.282	-0.0385044	0.564275	-0.068237	0.945597	0.999915	185.282	0.243984	0.398844	0.611728	0.540718	1	Sox9	20682	SRY (sex determining region Y)-box 9
ENSMUSG00000000568	497.656	0.255075	0.164385	1.55169	0.120736	0.369293	497.656	0.262356	0.163754	1.60214	0.109125	0.283879	497.656	-0.154618	0.164068	-0.942401	0.345987	0.931434	497.656	0.0072808	0.23203	0.0313787	0.974968	0.999915	497.656	-0.147337	0.164072	-0.898003	0.369184	1	Hnrnpd	11991	heterogeneous nuclear ribonucleoprotein D
ENSMUSG00000000581	354.38	-0.0764005	0.205609	-0.371582	0.710204	0.892738	354.38	-0.121121	0.20401	-0.593698	0.552714	0.755465	354.38	0.164342	0.203517	0.807512	0.419372	0.948257	354.38	-0.0447201	0.289647	-0.154395	0.877298	0.999915	354.38	0.119622	0.206098	0.580413	0.561636	1	C1d	57316	C1D nuclear receptor co-repressor
ENSMUSG00000000594	3185.66	-0.0621766	0.125734	-0.49451	0.620946	0.846575	3185.66	0.272446	0.125546	2.17009	0.0300001	0.116602	3185.66	-0.102569	0.125598	-0.816646	0.414131	0.947133	3185.66	0.334622	0.177682	1.88327	0.0596638	0.995095	3185.66	0.232053	0.125681	1.84636	0.0648402	0.851875	Gm2a	14667	GM2 ganglioside activator protein
ENSMUSG00000000600	399.95	0.0937131	0.147704	0.634467	0.525776	0.788012	399.95	0.192085	0.146754	1.30889	0.190571	0.406391	399.95	-0.01722	0.147124	-0.117044	0.906825	0.998727	399.95	0.0983721	0.208214	0.472456	0.636601	0.999915	399.95	0.0811519	0.147335	0.550799	0.581771	1	Krit1	79264	KRIT1, ankyrin repeat containing
ENSMUSG00000000605	1078.23	0.0266743	0.114097	0.233786	0.815151	0.934608	1078.23	0.158182	0.113838	1.38954	0.164669	0.371315	1078.23	-0.0911245	0.113832	-0.80052	0.42341	0.948257	1078.23	0.131507	0.161174	0.815933	0.414538	0.999915	1078.23	0.0403828	0.114103	0.353916	0.723402	1	Clcn4	12727	chloride channel, voltage-sensitive 4
ENSMUSG00000000631	1646.24	-0.442428	0.19503	-2.26851	0.0232979	0.127819	1646.24	0.104016	0.194946	0.533563	0.593644	0.784674	1646.24	-0.544021	0.194867	-2.79175	0.00524237	0.197119	1646.24	0.546444	0.275755	1.98163	0.0475205	0.959107	1646.24	0.00242265	0.195108	0.0124169	0.990093	1	Myo18a	360013	myosin XVIIIA
ENSMUSG00000000673	6896.95	-0.0167561	0.107795	-0.155444	0.876471	0.958609	6896.95	-0.0943495	0.107783	-0.875369	0.381373	0.61451	6896.95	-0.0123925	0.10772	-0.115044	0.908411	0.998727	6896.95	-0.0775934	0.152436	-0.509022	0.610737	0.999915	6896.95	-0.089986	0.107858	-0.834303	0.40411	1	Haao	107766	3-hydroxyanthranilate 3,4-dioxygenase
ENSMUSG00000000682	64.3136	-1.18494	0.431306	-2.74734	0.0060081	0.0464411	64.3136	-1.76126	0.427641	-4.11855	3.81257e-05	0.000509837	64.3136	0.519903	0.412116	1.26155	0.207112	0.869007	64.3136	-0.576321	0.607373	-0.948875	0.342684	0.999915	64.3136	-0.0564178	0.446164	-0.126451	0.899375	1	Cd52	23833	CD52 antigen
ENSMUSG00000000686	691.345	0.53246	0.144488	3.68515	0.000228568	0.00339154	691.345	0.682492	0.145015	4.70636	2.52173e-06	4.57225e-05	691.345	-0.25728	0.145876	-1.7637	0.0777831	0.677604	691.345	0.150031	0.20471	0.732899	0.46362	0.999915	691.345	-0.107249	0.143619	-0.746762	0.455207	1	Abhd15	67477	abhydrolase domain containing 15
ENSMUSG00000000708	1289.04	-0.326319	0.243182	-1.34187	0.179637	0.461844	1289.04	0.0459396	0.242932	0.189105	0.850011	0.933403	1289.04	-0.17885	0.242828	-0.736529	0.461409	0.961217	1289.04	0.372259	0.343734	1.08299	0.278815	0.999915	1289.04	0.193409	0.243286	0.794987	0.426621	1	Kat2b	18519	K(lysine) acetyltransferase 2B
ENSMUSG00000000711	1753.1	-0.214873	0.114287	-1.88012	0.0600914	0.241699	1753.1	-0.072544	0.11407	-0.635961	0.524802	0.734584	1753.1	-0.0639857	0.113794	-0.562296	0.573915	0.981725	1753.1	0.142329	0.161473	0.881444	0.378078	0.999915	1753.1	0.0783432	0.114562	0.683852	0.494069	1	Rab5b	19344	RAB5B, member RAS oncogene family
ENSMUSG00000000738	650.392	0.406787	0.22972	1.77079	0.0765953	0.278092	650.392	0.296953	0.229516	1.29382	0.195727	0.412982	650.392	0.105202	0.229756	0.457887	0.647034	0.989582	650.392	-0.109834	0.324729	-0.338233	0.735188	0.999915	650.392	-0.00463197	0.22948	-0.0201847	0.983896	1	Spg7	234847	SPG7, paraplegin matrix AAA peptidase subunit
ENSMUSG00000000739	276.081	-0.0581554	0.437778	-0.132842	0.894318	0.965184	276.081	-0.720944	0.438344	-1.6447	0.100032	0.268953	276.081	0.155338	0.436959	0.355498	0.722217	0.996598	276.081	-0.662789	0.619512	-1.06986	0.284684	0.999915	276.081	-0.507452	0.439161	-1.1555	0.247885	1	Sult5a1	57429	sulfotransferase family 5A, member 1
ENSMUSG00000000740	3274.56	0.0275957	0.0741443	0.372189	0.709752	0.892738	3274.56	-0.0100259	0.0740343	-0.135423	0.892278	0.954957	3274.56	-0.00624891	0.0739624	-0.0844877	0.932669	0.998727	3274.56	-0.0376216	0.104778	-0.35906	0.71955	0.999915	3274.56	-0.0438706	0.074216	-0.59112	0.55444	1	Rpl13	270106	ribosomal protein L13
ENSMUSG00000000743	1011.71	-0.26229	0.563293	-0.465636	0.641476	0.858139	1011.71	-0.694168	0.563283	-1.23236	0.217815	0.440362	1011.71	-0.435695	0.563189	-0.773621	0.439155	0.951005	1011.71	-0.431878	0.79661	-0.542145	0.587719	0.999915	1011.71	-0.867574	0.563388	-1.53992	0.123579	0.994278	Chmp1a	234852	charged multivesicular body protein 1A
ENSMUSG00000000751	388.754	-0.141762	0.117769	-1.20373	0.228694	0.528943	388.754	-0.419675	0.116812	-3.59274	0.000327216	0.00323912	388.754	0.156368	0.114914	1.36074	0.173596	0.833254	388.754	-0.277913	0.165875	-1.67544	0.0938485	0.999915	388.754	-0.121545	0.119621	-1.01608	0.309591	1	Rpa1	68275	replication protein A1
ENSMUSG00000000753	12200.9	-0.102421	0.104468	-0.980408	0.326885	0.638542	12200.9	-0.0677795	0.104491	-0.648663	0.516556	0.729182	12200.9	-0.129057	0.104441	-1.2357	0.216571	0.872901	12200.9	0.0346414	0.147756	0.23445	0.814636	0.999915	12200.9	-0.0944158	0.104518	-0.903344	0.366343	1	Serpinf1	20317	serine (or cysteine) peptidase inhibitor, clade F, member 1
ENSMUSG00000000759	275.058	0.144677	0.178142	0.812145	0.416708	0.712474	275.058	-0.172012	0.177957	-0.966594	0.333747	0.568715	275.058	0.0479879	0.177374	0.270546	0.78674	0.998727	275.058	-0.316689	0.2518	-1.2577	0.2085	0.999915	275.058	-0.268702	0.178723	-1.50346	0.132722	1	Tubgcp3	259279	tubulin, gamma complex associated protein 3
ENSMUSG00000000776	149.384	0.636157	0.290142	2.19257	0.0283385	0.146912	149.384	0.179291	0.288392	0.621692	0.534145	0.741781	149.384	0.370706	0.291215	1.27297	0.20303	0.863293	149.384	-0.456866	0.409087	-1.11679	0.264083	0.999915	149.384	-0.0861604	0.287309	-0.299887	0.764263	1	Polr3d	67065	polymerase (RNA) III (DNA directed) polypeptide D
ENSMUSG00000000782	75.1608	-1.01981	0.249548	-4.08662	4.3771e-05	0.000853504	75.1608	-1.03068	0.235084	-4.38432	1.16351e-05	0.000181351	75.1608	0.374842	0.223935	1.67389	0.0941522	0.709147	75.1608	-0.0108737	0.342839	-0.0317165	0.974698	0.999915	75.1608	0.363969	0.2596	1.40204	0.160904	1	Tcf7	21414	transcription factor 7, T cell specific
ENSMUSG00000000787	2897.38	0.255714	0.137189	1.86395	0.0623283	0.247278	2897.38	0.100468	0.136983	0.733433	0.463294	0.687373	2897.38	0.144702	0.137087	1.05555	0.291174	0.907511	2897.38	-0.155246	0.193869	-0.800776	0.423261	0.999915	2897.38	-0.0105436	0.137085	-0.0769131	0.938693	1	Ddx3x	13205	DEAD box helicase 3, X-linked
ENSMUSG00000000791	35.6512	0.69276	0.369583	1.87444	0.0608701	0.24346	35.6512	1.54149	0.388676	3.966	7.30879e-05	0.000911354	35.6512	-1.15505	0.393454	-2.93567	0.00332827	0.151287	35.6512	0.848731	0.53634	1.58245	0.113547	0.999915	35.6512	-0.306321	0.364492	-0.840406	0.400681	1	Il12rb1	16161	interleukin 12 receptor, beta 1
ENSMUSG00000000804	527.9	0.349974	0.198545	1.7627	0.0779512	0.281381	527.9	0.0174418	0.198075	0.0880564	0.929832	0.971307	527.9	0.156213	0.198167	0.788289	0.430528	0.949727	527.9	-0.332533	0.280453	-1.1857	0.235741	0.999915	527.9	-0.17632	0.198453	-0.888473	0.374286	1	Usp32	237898	ubiquitin specific peptidase 32
ENSMUSG00000000811	114.307	-0.265052	0.242239	-1.09417	0.273879	0.582817	114.307	-0.337706	0.244542	-1.38098	0.167287	0.374916	114.307	-0.170049	0.239311	-0.710577	0.477346	0.964092	114.307	-0.0726541	0.34421	-0.211075	0.832829	0.999915	114.307	-0.242703	0.247408	-0.980983	0.326601	1	Txnrd3	232223	thioredoxin reductase 3
ENSMUSG00000000823	435.816	-0.102325	0.167695	-0.610187	0.541738	0.800166	435.816	-0.345019	0.168351	-2.04941	0.0404224	0.144627	435.816	-0.00144614	0.16639	-0.00869124	0.993065	0.999706	435.816	-0.242694	0.23762	-1.02135	0.307089	0.999915	435.816	-0.24414	0.16964	-1.43916	0.150104	1	Zfp512b	269401	zinc finger protein 512B
ENSMUSG00000000826	1080.31	0.221845	0.111661	1.98677	0.0469478	0.205595	1080.31	0.294631	0.11095	2.65554	0.00791821	0.0426914	1080.31	0.135099	0.11139	1.21284	0.225191	0.878345	1080.31	0.0727858	0.15741	0.462395	0.643798	0.999915	1080.31	0.207885	0.111221	1.86911	0.0616078	0.838889	Dnajc5	13002	DnaJ heat shock protein family (Hsp40) member C5
ENSMUSG00000000827	362.005	0.0360768	0.154206	0.233952	0.815022	0.934608	362.005	-0.0937192	0.153298	-0.611353	0.540966	0.7466	362.005	0.104301	0.152277	0.684938	0.493383	0.970157	362.005	-0.129796	0.217439	-0.59693	0.550554	0.999915	362.005	-0.0254955	0.155214	-0.16426	0.869526	1	Tpd52l2	66314	tumor protein D52-like 2
ENSMUSG00000000838	315.2	0.217446	0.177874	1.22247	0.221531	0.518426	315.2	0.275528	0.175476	1.57017	0.116375	0.295827	315.2	0.143212	0.177226	0.808074	0.419048	0.948257	315.2	0.0580828	0.249862	0.232459	0.816181	0.999915	315.2	0.201295	0.176131	1.14287	0.253092	1	Fmr1	14265	FMRP translational regulator 1
ENSMUSG00000000876	4066.39	1.2304	0.175401	7.01476	2.3034e-12	2.0593e-10	4066.39	1.3609	0.175875	7.73786	1.01102e-14	6.68451e-13	4066.39	-0.629323	0.176148	-3.57268	0.00035334	0.0374334	4066.39	0.130497	0.24839	0.525373	0.599324	0.999915	4066.39	-0.498825	0.175127	-2.84837	0.00439441	0.340441	Pxmp4	59038	peroxisomal membrane protein 4
ENSMUSG00000000881	326.624	0.377325	0.131926	2.86012	0.00423484	0.0353894	326.624	0.215166	0.132363	1.62557	0.104041	0.27554	326.624	-0.1024	0.132542	-0.772589	0.439766	0.951005	326.624	-0.162159	0.186881	-0.867712	0.385552	0.999915	326.624	-0.26456	0.131747	-2.00808	0.0446344	0.751907	Dlg3	53310	discs large MAGUK scaffold protein 3
ENSMUSG00000000902	279.706	-0.321413	0.125955	-2.55181	0.0107166	0.0723621	279.706	-0.580821	0.124286	-4.67326	2.96453e-06	5.30741e-05	279.706	0.254616	0.120948	2.10517	0.0352768	0.496201	279.706	-0.259408	0.176951	-1.46599	0.142652	0.999915	279.706	-0.00479166	0.129163	-0.0370976	0.970407	1	Smarcb1	20587	SWI/SNF related, matrix associated, actin dependent regulator of chromatin, subfamily b, member 1
ENSMUSG00000000915	834.245	1.19043	0.3396	3.5054	0.000455922	0.00597139	834.245	0.886686	0.339904	2.60864	0.00909033	0.0471947	834.245	-0.0852252	0.340483	-0.250307	0.80235	0.998727	834.245	-0.303746	0.480481	-0.63217	0.527275	0.999915	834.245	-0.388972	0.339019	-1.14735	0.251238	1	Hip1r	29816	huntingtin interacting protein 1 related
ENSMUSG00000000916	186.149	0.45771	0.200719	2.28035	0.0225871	0.124907	186.149	0.90177	0.201497	4.47535	7.62876e-06	0.00012479	186.149	-0.217043	0.202062	-1.07414	0.282761	0.907511	186.149	0.44406	0.28441	1.56134	0.118444	0.999915	186.149	0.227018	0.20015	1.13423	0.256696	1	Nsun5	100609	NOL1/NOP2/Sun domain family, member 5
ENSMUSG00000000934	271.319	0.0805092	0.157256	0.511963	0.608677	0.839573	271.319	-0.182522	0.155559	-1.17332	0.240666	0.469991	271.319	0.224251	0.155283	1.44414	0.1487	0.802595	271.319	-0.263031	0.221197	-1.18912	0.234391	0.999915	271.319	-0.0387803	0.157529	-0.246179	0.805544	1	Top1mt	72960	DNA topoisomerase 1, mitochondrial
ENSMUSG00000000957	301.761	-0.329255	0.360801	-0.912567	0.361471	0.669311	301.761	-0.109993	0.359407	-0.30604	0.759574	0.883219	301.761	0.132233	0.359329	0.368001	0.712873	0.995081	301.761	0.219262	0.509265	0.430546	0.666798	0.999915	301.761	0.351495	0.360879	0.973998	0.330058	1	Mmp14	17387	matrix metallopeptidase 14 (membrane-inserted)
ENSMUSG00000000958	54.5107	0.0500066	0.323288	0.154681	0.877073	0.959045	54.5107	0.248415	0.310712	0.799501	0.424	0.654098	54.5107	0.211914	0.315944	0.670734	0.50239	0.972857	54.5107	0.198408	0.448394	0.442486	0.658137	0.999915	54.5107	0.410322	0.318178	1.2896	0.197189	1	Slc7a7	20540	solute carrier family 7 (cationic amino acid transporter, y+ system), member 7
ENSMUSG00000000959	1006.61	-0.00863112	0.121578	-0.0709923	0.943404	0.982789	1006.61	0.209311	0.121675	1.72025	0.0853869	0.242029	1006.61	-0.255216	0.121633	-2.09825	0.035883	0.498379	1006.61	0.217942	0.172006	1.26706	0.205133	0.999915	1006.61	-0.0372739	0.12162	-0.306478	0.759241	1	Oxa1l	69089	oxidase assembly 1-like
ENSMUSG00000000976	365.37	0.268977	0.241071	1.11576	0.264527	0.572361	365.37	0.984677	0.239736	4.10733	4.00251e-05	0.000533086	365.37	-0.0812231	0.241159	-0.336803	0.736265	0.998197	365.37	0.715701	0.339984	2.1051	0.0352824	0.901476	365.37	0.634477	0.239648	2.64753	0.0081081	0.440698	Heatr6	217026	HEAT repeat containing 6
ENSMUSG00000001016	262.195	0.122758	0.154001	0.797127	0.425377	0.719029	262.195	0.161158	0.153722	1.04837	0.294467	0.530526	262.195	-0.0527189	0.153566	-0.343298	0.731374	0.998197	262.195	0.0384	0.217593	0.176476	0.85992	0.999915	262.195	-0.014319	0.154156	-0.0928863	0.925994	1	Ilf2	67781	interleukin enhancer binding factor 2
ENSMUSG00000001017	734.694	-0.0173324	0.116083	-0.14931	0.881309	0.961385	734.694	-0.0418104	0.115386	-0.362351	0.71709	0.860859	734.694	0.0706551	0.115158	0.61355	0.539513	0.97935	734.694	-0.024478	0.163675	-0.149553	0.881117	0.999915	734.694	0.0461771	0.11631	0.397016	0.691355	1	Chtop	66511	chromatin target of PRMT1
ENSMUSG00000001018	291.116	-0.499009	0.147258	-3.38866	0.000702343	0.00857716	291.116	-0.45775	0.145898	-3.13746	0.00170417	0.0125322	291.116	-0.062335	0.142574	-0.437213	0.661957	0.991752	291.116	0.041259	0.207295	0.199035	0.842235	0.999915	291.116	-0.0210761	0.150479	-0.14006	0.888613	1	Snapin	20615	SNAP-associated protein
ENSMUSG00000001034	36.7493	-0.18304	0.47609	-0.384465	0.700634	0.889208	36.7493	-0.306622	0.475064	-0.645433	0.518647	0.730339	36.7493	0.0295721	0.468076	0.063178	0.949625	0.998858	36.7493	-0.123582	0.672568	-0.183746	0.854213	0.999915	36.7493	-0.0940099	0.482961	-0.194653	0.845665	1	Mapk7	23939	mitogen-activated protein kinase 7
ENSMUSG00000001036	123.423	0.748682	0.486909	1.53762	0.124141	0.376583	123.423	-0.185522	0.484552	-0.382874	0.701813	0.851345	123.423	0.335068	0.484117	0.692121	0.488861	0.9689	123.423	-0.934204	0.686929	-1.35997	0.173839	0.999915	123.423	-0.599138	0.487342	-1.2294	0.218922	1	Epn2	13855	epsin 2
ENSMUSG00000001052	364.13	0.154965	0.280414	0.55263	0.580517	0.8257	364.13	-0.062792	0.28037	-0.223961	0.822788	0.918419	364.13	0.0534519	0.280461	0.190586	0.84885	0.998727	364.13	-0.217757	0.396534	-0.549151	0.582902	0.999915	364.13	-0.164305	0.280323	-0.586128	0.557789	1	Sec24b	99683	Sec24 related gene family, member B (S. cerevisiae)
ENSMUSG00000001053	45.5903	-0.534731	0.373613	-1.43124	0.152361	0.421938	45.5903	-0.516958	0.360825	-1.43271	0.151941	0.351937	45.5903	0.276461	0.355065	0.778621	0.436203	0.951005	45.5903	0.017773	0.519405	0.034218	0.972703	0.999915	45.5903	0.294234	0.379092	0.776155	0.437657	1	N4bp3	212706	NEDD4 binding protein 3
ENSMUSG00000001054	258.065	0.188966	0.1655	1.14179	0.253543	0.559988	258.065	-0.038596	0.163997	-0.235346	0.81394	0.913626	258.065	0.0960141	0.164161	0.584879	0.558629	0.981725	258.065	-0.227562	0.232992	-0.976693	0.328721	0.999915	258.065	-0.131548	0.165338	-0.795631	0.426247	1	Rmnd5b	66089	required for meiotic nuclear division 5 homolog B
ENSMUSG00000001056	321.114	0.127949	0.159825	0.800554	0.42339	0.717616	321.114	0.0892767	0.161182	0.553887	0.579656	0.774419	321.114	-0.179025	0.160117	-1.11809	0.26353	0.897307	321.114	-0.038672	0.226989	-0.17037	0.864719	0.999915	321.114	-0.217697	0.160892	-1.35306	0.176035	1	Nhp2	52530	NHP2 ribonucleoprotein
ENSMUSG00000001062	329.828	0.663803	0.20673	3.21096	0.00132293	0.0143553	329.828	0.532213	0.205713	2.58717	0.00967684	0.0495877	329.828	0.240035	0.207558	1.15647	0.247489	0.883871	329.828	-0.131589	0.291642	-0.451201	0.651844	0.999915	329.828	0.108445	0.204878	0.529316	0.596586	1	Vps9d1	72325	VPS9 domain containing 1
ENSMUSG00000001065	610.747	1.43409	0.269722	5.31691	1.05544e-07	4.00081e-06	610.747	1.3492	0.268841	5.01859	5.20517e-07	1.12278e-05	610.747	0.0482515	0.271078	0.177999	0.858724	0.998727	610.747	-0.0848884	0.380822	-0.222908	0.823607	0.999915	610.747	-0.0366373	0.267474	-0.136975	0.89105	1	Zfp276	57247	zinc finger protein (C2H2 type) 276
ENSMUSG00000001082	87.7251	-0.0929155	0.494298	-0.187975	0.850896	0.947848	87.7251	0.547058	0.495177	1.10477	0.269259	0.502628	87.7251	-0.111604	0.493589	-0.226108	0.821118	0.998727	87.7251	0.639973	0.699665	0.914686	0.360357	0.999915	87.7251	0.528368	0.495884	1.06551	0.286646	1	Mfsd10	68294	major facilitator superfamily domain containing 10
ENSMUSG00000001089	291.237	0.459695	0.180122	2.55213	0.0107067	0.0723621	291.237	0.44987	0.177647	2.53237	0.0113293	0.0560747	291.237	0.163293	0.179944	0.907469	0.364159	0.934387	291.237	-0.00982487	0.252987	-0.0388354	0.969022	0.999915	291.237	0.153468	0.177828	0.863016	0.388129	1	Luzp1	269593	leucine zipper protein 1
ENSMUSG00000001095	70.2041	-0.951609	0.449299	-2.11799	0.0341763	0.166432	70.2041	-0.492668	0.453802	-1.08564	0.277636	0.512279	70.2041	-0.6437	0.444514	-1.4481	0.147589	0.801529	70.2041	0.458942	0.638597	0.718672	0.472343	0.999915	70.2041	-0.184759	0.458491	-0.402972	0.686969	1	Slc13a2	20500	solute carrier family 13 (sodium-dependent dicarboxylate transporter), member 2
ENSMUSG00000001098	247.836	0.340549	0.162808	2.09173	0.0364629	0.1737	247.836	0.346981	0.160336	2.16409	0.0304576	0.117683	247.836	0.166784	0.162519	1.02624	0.304777	0.913212	247.836	0.00643217	0.228504	0.0281491	0.977543	0.999915	247.836	0.173216	0.160629	1.07836	0.280874	1	Kctd10	330171	potassium channel tetramerisation domain containing 10
ENSMUSG00000001100	1381.42	0.110577	0.0893828	1.23711	0.216045	0.511379	1381.42	0.0983266	0.0891776	1.10259	0.270204	0.503598	1381.42	-0.036078	0.0891858	-0.404526	0.685826	0.993001	1381.42	-0.0122501	0.126261	-0.0970217	0.922709	0.999915	1381.42	-0.0483281	0.0893746	-0.540737	0.588689	1	Poldip2	67811	polymerase (DNA-directed), delta interacting protein 2
ENSMUSG00000001105	529.229	0.0863059	0.119244	0.723777	0.469203	0.750946	529.229	-0.0302071	0.118196	-0.255568	0.798284	0.906503	529.229	0.152942	0.118196	1.29398	0.195674	0.858269	529.229	-0.116513	0.167897	-0.693956	0.48771	0.999915	529.229	0.0364293	0.119244	0.305503	0.759983	1	Ift20	55978	intraflagellar transport 20
ENSMUSG00000001119	108.862	0.171025	0.460504	0.371388	0.710349	0.892738	108.862	-0.325319	0.460384	-0.706624	0.4798	0.699022	108.862	0.201772	0.459385	0.439223	0.6605	0.991752	108.862	-0.496344	0.651166	-0.762239	0.445917	0.999915	108.862	-0.294572	0.4615	-0.638292	0.523283	1	Col6a1	12833	collagen, type VI, alpha 1
ENSMUSG00000001123	7198.24	-0.146017	0.140173	-1.04169	0.297556	0.608686	7198.24	-0.250596	0.140139	-1.7882	0.0737444	0.219655	7198.24	0.0579683	0.140072	0.413847	0.678986	0.992195	7198.24	-0.104579	0.198211	-0.527617	0.597765	0.999915	7198.24	-0.0466112	0.140241	-0.332366	0.739613	1	Lgals9	16859	lectin, galactose binding, soluble 9
ENSMUSG00000001127	1173.92	-0.0727487	0.116724	-0.623252	0.533119	0.793788	1173.92	0.145129	0.116669	1.24394	0.213523	0.435492	1173.92	-0.234862	0.116521	-2.01562	0.04384	0.534884	1173.92	0.217878	0.165034	1.3202	0.186769	0.999915	1173.92	-0.0169841	0.116872	-0.145321	0.884457	1	Araf	11836	Araf proto-oncogene, serine/threonine kinase
ENSMUSG00000001128	272.432	-0.422373	0.254521	-1.65948	0.0970186	0.324346	272.432	0.0950063	0.25345	0.374852	0.707771	0.854738	272.432	-0.0921707	0.253974	-0.362914	0.716669	0.995476	272.432	0.51738	0.359191	1.4404	0.149753	0.999915	272.432	0.425209	0.253999	1.67406	0.0941191	0.948204	Cfp	18636	complement factor properdin
ENSMUSG00000001134	212.319	0.308393	0.149164	2.06748	0.0386889	0.180612	212.319	0.171654	0.150039	1.14406	0.252599	0.484076	212.319	-0.0998775	0.150267	-0.664667	0.506264	0.973567	212.319	-0.136739	0.211569	-0.646308	0.51808	0.999915	212.319	-0.236617	0.148934	-1.58873	0.112121	0.9823	Uxt	22294	ubiquitously expressed prefoldin like chaperone
ENSMUSG00000001138	307.115	0.194385	0.214998	0.904125	0.365929	0.673571	307.115	0.332079	0.216644	1.53284	0.125316	0.310451	307.115	-0.393286	0.215327	-1.82646	0.0677812	0.637469	307.115	0.137694	0.305219	0.451132	0.651894	0.999915	307.115	-0.255593	0.216317	-1.18157	0.237378	1	Cnnm3	94218	cyclin M3
ENSMUSG00000001143	276.672	-0.0504667	0.172575	-0.292433	0.769955	0.917131	276.672	-0.352475	0.173465	-2.03196	0.0421579	0.149073	276.672	0.0369293	0.171344	0.215528	0.829356	0.998727	276.672	-0.302008	0.244689	-1.23425	0.217108	0.999915	276.672	-0.265079	0.174682	-1.51749	0.129143	0.999335	Lman2l	214895	lectin, mannose-binding 2-like
ENSMUSG00000001150	384.321	-0.574503	0.256103	-2.24325	0.0248808	0.134021	384.321	-0.618987	0.255543	-2.42224	0.0154251	0.0708685	384.321	0.0230153	0.255545	0.0900636	0.928237	0.998727	384.321	-0.044484	0.361789	-0.122956	0.902142	0.999915	384.321	-0.0214689	0.256102	-0.0838297	0.933192	1	Mcm3ap	54387	minichromosome maintenance complex component 3 associated protein
ENSMUSG00000001151	184.796	-0.20837	0.307827	-0.676908	0.498465	0.76959	184.796	-0.321081	0.309789	-1.03645	0.299991	0.536466	184.796	-0.28533	0.307718	-0.927247	0.353798	0.932845	184.796	-0.112711	0.436722	-0.258084	0.796342	0.999915	184.796	-0.398042	0.309897	-1.28443	0.198991	1	Pcnt	18541	pericentrin (kendrin)
ENSMUSG00000001155	5944.61	-0.0328804	0.100953	-0.325699	0.744652	0.907803	5944.61	-0.182135	0.101046	-1.8025	0.071466	0.215551	5944.61	-0.100618	0.100863	-0.99757	0.318488	0.921955	5944.61	-0.149255	0.142835	-1.04495	0.296048	0.999915	5944.61	-0.249873	0.101136	-2.47067	0.013486	0.535765	Ftcd	14317	formiminotransferase cyclodeaminase
ENSMUSG00000001156	121.417	-0.237551	0.267496	-0.888056	0.374511	0.680863	121.417	0.0812375	0.267339	0.303874	0.761224	0.884358	121.417	-0.223149	0.265632	-0.840067	0.400871	0.943749	121.417	0.318789	0.378185	0.842943	0.39926	0.999915	121.417	0.0956397	0.269191	0.355286	0.722375	1	Mxd1	17119	MAX dimerization protein 1
ENSMUSG00000001157	173.608	-0.0654052	0.185008	-0.353527	0.723693	0.899554	173.608	0.0898098	0.180996	0.496197	0.619755	0.803502	173.608	0.113631	0.182079	0.624074	0.532579	0.977274	173.608	0.155215	0.258819	0.599704	0.548704	0.999915	173.608	0.268846	0.183942	1.46158	0.143856	1	Gmcl1	23885	germ cell-less, spermatogenesis associated 1
ENSMUSG00000001158	175.092	0.403783	0.192338	2.09934	0.0357869	0.171688	175.092	0.194342	0.188904	1.02879	0.30358	0.539829	175.092	0.230668	0.19193	1.20183	0.229429	0.8799	175.092	-0.209442	0.26959	-0.77689	0.437224	0.999915	175.092	0.0212262	0.189318	0.112119	0.910729	1	Snrnp27	66618	small nuclear ribonucleoprotein 27 (U4/U6.U5)
ENSMUSG00000001173	132.101	-0.351022	0.374004	-0.938552	0.347961	0.6567	132.101	0.0194284	0.373358	0.0520368	0.958499	0.982194	132.101	-0.342992	0.372994	-0.919565	0.3578	0.933449	132.101	0.37045	0.528465	0.700993	0.483307	0.999915	132.101	0.0274581	0.374367	0.0733454	0.941531	1	Ocrl	320634	OCRL, inositol polyphosphate-5-phosphatase
ENSMUSG00000001175	3121.25	0.104838	0.127953	0.819349	0.412588	0.709267	3121.25	-0.0129234	0.127742	-0.101168	0.919417	0.96638	3121.25	0.186857	0.127736	1.46284	0.143512	0.79428	3121.25	-0.117762	0.180804	-0.651322	0.514839	0.999915	3121.25	0.0690953	0.127959	0.539978	0.589212	1	Calm1	12313	calmodulin 1
ENSMUSG00000001211	4889.41	0.539551	0.153185	3.52223	0.000427934	0.00567982	4889.41	0.549538	0.153177	3.58761	0.000333728	0.00329212	4889.41	-0.0492538	0.153295	-0.3213	0.747983	0.998727	4889.41	0.00998674	0.21663	0.0461004	0.96323	0.999915	4889.41	-0.0392672	0.153066	-0.256538	0.797535	1	Agpat3	28169	1-acylglycerol-3-phosphate O-acyltransferase 3
ENSMUSG00000001227	103.875	0.447354	0.345205	1.29591	0.195007	0.48352	103.875	1.14743	0.354667	3.23524	0.00121539	0.0095982	103.875	-1.00444	0.355087	-2.82872	0.00467351	0.184462	103.875	0.700079	0.494929	1.4145	0.157214	0.999915	103.875	-0.304362	0.344772	-0.88279	0.37735	1	Sema6b	20359	sema domain, transmembrane domain (TM), and cytoplasmic domain, (semaphorin) 6B
ENSMUSG00000001229	1677.06	0.808074	0.192175	4.20489	2.61209e-05	0.000551721	1677.06	0.896281	0.192427	4.65776	3.19669e-06	5.6589e-05	1677.06	-0.273727	0.192855	-1.41934	0.1558	0.811361	1677.06	0.0882061	0.271955	0.324341	0.74568	0.999915	1677.06	-0.185521	0.191746	-0.967537	0.333276	1	Dpp9	224897	dipeptidylpeptidase 9
ENSMUSG00000001240	172.614	0.612236	0.21373	2.86454	0.00417621	0.0350235	172.614	1.08766	0.21599	5.0357	4.76097e-07	1.03482e-05	172.614	-0.36028	0.218657	-1.64769	0.0994156	0.721099	172.614	0.475427	0.303862	1.56461	0.117673	0.999915	172.614	0.115147	0.211001	0.54572	0.585259	1	Ramp2	54409	receptor (calcitonin) activity modifying protein 2
ENSMUSG00000001247	3908.44	0.172834	0.143131	1.20753	0.22723	0.526584	3908.44	-0.0995197	0.143143	-0.695248	0.4869	0.704743	3908.44	0.0445456	0.143092	0.311308	0.755567	0.998727	3908.44	-0.272354	0.202426	-1.34545	0.17848	0.999915	3908.44	-0.227809	0.143182	-1.59104	0.1116	0.9823	Lsr	54135	lipolysis stimulated lipoprotein receptor
ENSMUSG00000001248	314.741	0.164723	0.366622	0.449298	0.653216	0.865778	314.741	0.717275	0.366652	1.95628	0.050432	0.169238	314.741	-0.374509	0.367444	-1.01923	0.308096	0.915541	314.741	0.552552	0.518503	1.06567	0.286574	0.999915	314.741	0.178043	0.365828	0.486684	0.626482	1	Gramd1a	52857	GRAM domain containing 1A
ENSMUSG00000001249	6749.4	0.264045	0.0964315	2.73816	0.00617834	0.0473961	6749.4	0.305041	0.0965154	3.16054	0.00157477	0.0117884	6749.4	-0.214853	0.0965001	-2.22645	0.0259841	0.43955	6749.4	0.0409956	0.136434	0.300479	0.763812	0.999915	6749.4	-0.173857	0.0964467	-1.80262	0.0714474	0.881738	Hpn	15451	hepsin
ENSMUSG00000001270	47.4208	-1.24683	0.42158	-2.95752	0.00310124	0.0279328	47.4208	-2.04531	0.416703	-4.90831	9.18645e-07	1.84965e-05	47.4208	0.565575	0.392769	1.43997	0.149876	0.803174	47.4208	-0.798475	0.592765	-1.34704	0.177969	0.999915	47.4208	-0.2329	0.443963	-0.524593	0.599866	1	Ckb	12709	creatine kinase, brain
ENSMUSG00000001280	564.361	0.101325	0.17217	0.588517	0.556185	0.810659	564.361	-0.12705	0.172392	-0.736984	0.461132	0.686247	564.361	-0.091519	0.171642	-0.533197	0.593897	0.98355	564.361	-0.228376	0.243643	-0.937338	0.348584	0.999915	564.361	-0.319895	0.172918	-1.84998	0.064317	0.851875	Sp1	20683	trans-acting transcription factor 1
ENSMUSG00000001285	255.297	-0.105577	0.208076	-0.507399	0.611875	0.841304	255.297	0.0360144	0.209436	0.171959	0.86347	0.940842	255.297	-0.352557	0.207694	-1.69748	0.0896063	0.699865	255.297	0.141592	0.295227	0.479603	0.63151	0.999915	255.297	-0.210965	0.209815	-1.00548	0.314665	1	Myg1	60315	melanocyte proliferating gene 1
ENSMUSG00000001288	72.9357	-0.904547	0.385829	-2.34442	0.0190564	0.110341	72.9357	0.182605	0.378713	0.482173	0.629683	0.80823	72.9357	-0.150815	0.373535	-0.403751	0.686396	0.993001	72.9357	1.08715	0.540636	2.01088	0.0443386	0.938092	72.9357	0.936336	0.390844	2.39568	0.0165896	0.566671	Rarg	19411	retinoic acid receptor, gamma
ENSMUSG00000001289	545.99	-0.0539144	0.123912	-0.435103	0.663488	0.870544	545.99	-0.222717	0.123036	-1.81017	0.0702687	0.212979	545.99	0.189425	0.122587	1.54523	0.122291	0.766375	545.99	-0.168803	0.17462	-0.966688	0.3337	0.999915	545.99	0.0206226	0.124356	0.165836	0.868286	1	Pfdn5	56612	prefoldin 5
ENSMUSG00000001305	118.449	0.182414	0.252029	0.72378	0.469201	0.750946	118.449	0.599796	0.24936	2.40534	0.0161574	0.0734438	118.449	-0.0883189	0.25265	-0.349571	0.726661	0.997835	118.449	0.417383	0.354541	1.17725	0.239096	0.999915	118.449	0.329063	0.248732	1.32297	0.185847	1	Rrp15	67223	ribosomal RNA processing 15 homolog
ENSMUSG00000001313	139.229	-0.344129	0.24445	-1.40777	0.1592	0.432529	139.229	-0.44402	0.235622	-1.88446	0.0595033	0.18982	139.229	0.559511	0.23601	2.37071	0.0177539	0.375775	139.229	-0.0998906	0.33952	-0.294211	0.768596	0.999915	139.229	0.45962	0.244076	1.8831	0.0596865	0.832699	Rnd2	11858	Rho family GTPase 2
ENSMUSG00000001323	1750.47	-0.22557	0.183002	-1.23261	0.217722	0.513678	1750.47	-0.041345	0.182694	-0.226307	0.820962	0.917235	1750.47	0.088228	0.182578	0.483235	0.628929	0.986301	1750.47	0.184225	0.258586	0.712432	0.476197	0.999915	1750.47	0.272453	0.183118	1.48785	0.136789	1	Srr	27364	serine racemase
ENSMUSG00000001348	1735.87	-0.19895	0.136989	-1.45231	0.146417	0.412386	1735.87	-0.332962	0.137201	-2.42682	0.015232	0.0701402	1735.87	-0.101572	0.136665	-0.743219	0.457349	0.960159	1735.87	-0.134012	0.193882	-0.691205	0.489437	0.999915	1735.87	-0.235584	0.137524	-1.71304	0.0867045	0.928119	Acp5	11433	acid phosphatase 5, tartrate resistant
ENSMUSG00000001366	780.802	0.115331	0.128211	0.89954	0.368365	0.67513	780.802	-0.140193	0.128694	-1.08936	0.275996	0.510468	780.802	-0.030266	0.128272	-0.235951	0.813471	0.998727	780.802	-0.255525	0.18166	-1.40661	0.159542	0.999915	780.802	-0.285791	0.128633	-2.22175	0.0263	0.633516	Fbxo9	71538	f-box protein 9
ENSMUSG00000001376	162.495	0.123616	0.217561	0.568193	0.569904	0.819709	162.495	-0.210616	0.216084	-0.974699	0.32971	0.565288	162.495	0.0568163	0.215817	0.263262	0.792349	0.998727	162.495	-0.334233	0.306634	-1.09	0.275711	0.999915	162.495	-0.277417	0.217825	-1.27358	0.202814	1	Vps50	73288	VPS50 EARP/GARPII complex subunit
ENSMUSG00000001380	559.226	0.227969	0.139009	1.63995	0.101015	0.331324	559.226	0.0678141	0.138669	0.489035	0.624817	0.80558	559.226	0.0644732	0.138854	0.464323	0.642416	0.98868	559.226	-0.160155	0.196348	-0.815666	0.414691	0.999915	559.226	-0.0956815	0.138824	-0.689228	0.49068	1	Hars	15115	histidyl-tRNA synthetase
ENSMUSG00000001383	395.186	0.0235858	0.168264	0.140171	0.888525	0.963857	395.186	-0.212181	0.167883	-1.26386	0.206281	0.426886	395.186	0.0797774	0.16699	0.477736	0.632838	0.986468	395.186	-0.235767	0.237693	-0.991898	0.321247	0.999915	395.186	-0.155989	0.169151	-0.922192	0.356428	1	Zmat2	66492	zinc finger, matrin type 2
ENSMUSG00000001415	655.08	0.271654	0.164949	1.64689	0.0995796	0.329039	655.08	0.0487273	0.164894	0.295507	0.767606	0.888561	655.08	0.0488115	0.164664	0.29643	0.766901	0.998727	655.08	-0.222926	0.233234	-0.955806	0.33917	0.999915	655.08	-0.174115	0.165178	-1.05411	0.291835	1	Smg5	229512	Smg-5 homolog, nonsense mediated mRNA decay factor (C. elegans)
ENSMUSG00000001416	1322.7	0.293463	0.119903	2.44751	0.0143849	0.090159	1322.7	0.263685	0.119751	2.20195	0.0276692	0.109865	1322.7	-0.0271272	0.12004	-0.225984	0.821214	0.998727	1322.7	-0.0297786	0.169461	-0.175725	0.86051	0.999915	1322.7	-0.0569059	0.119613	-0.47575	0.634253	1	Cct3	12462	chaperonin containing Tcp1, subunit 3 (gamma)
ENSMUSG00000001418	1134.42	-0.0900166	0.160221	-0.561827	0.574234	0.822043	1134.42	-0.13546	0.16034	-0.84483	0.398206	0.631117	1134.42	-0.0863349	0.159871	-0.540028	0.589177	0.983458	1134.42	-0.0454434	0.226671	-0.200482	0.841104	0.999915	1134.42	-0.131778	0.160689	-0.820084	0.412168	1	Glmp	56700	glycosylated lysosomal membrane protein
ENSMUSG00000001419	646.008	0.265285	0.236846	1.12007	0.262682	0.570255	646.008	0.322661	0.236969	1.36162	0.173319	0.38322	646.008	0.135045	0.237022	0.569757	0.568842	0.981725	646.008	0.057376	0.335037	0.171253	0.864025	0.999915	646.008	0.192421	0.236792	0.812617	0.416438	1	Mef2d	17261	myocyte enhancer factor 2D
ENSMUSG00000001420	30.9214	-0.217594	0.353963	-0.614738	0.538728	0.798103	30.9214	0.473148	0.366934	1.28946	0.197237	0.415121	30.9214	-0.794842	0.363736	-2.18522	0.0288727	0.455848	30.9214	0.690742	0.509834	1.35484	0.175469	0.999915	30.9214	-0.104101	0.357249	-0.291395	0.770749	1	Tmem79	71913	transmembrane protein 79
ENSMUSG00000001424	2278.92	0.0904231	0.191746	0.471577	0.637229	0.855457	2278.92	0.120534	0.191667	0.62887	0.529434	0.73834	2278.92	-0.0688879	0.191748	-0.359262	0.719399	0.996116	2278.92	0.0301107	0.271114	0.111063	0.911567	0.999915	2278.92	-0.0387775	0.191665	-0.202319	0.839667	1	Snd1	56463	staphylococcal nuclease and tudor domain containing 1
ENSMUSG00000001435	14804.8	-0.0110209	0.0727718	-0.151444	0.879625	0.960285	14804.8	-0.0775103	0.0727873	-1.06489	0.286927	0.522504	14804.8	-0.120972	0.0727375	-1.66314	0.096285	0.712671	14804.8	-0.0664894	0.102926	-0.645993	0.518284	0.999915	14804.8	-0.187462	0.0728216	-2.57426	0.0100454	0.485392	Col18a1	12822	collagen, type XVIII, alpha 1
ENSMUSG00000001436	238.638	0.258372	0.24949	1.0356	0.300389	0.612103	238.638	1.0927	0.252757	4.32312	1.5384e-05	0.000232148	238.638	-0.545955	0.255006	-2.14095	0.0322783	0.476589	238.638	0.834328	0.35515	2.34923	0.0188124	0.749509	238.638	0.288373	0.247191	1.1666	0.243372	1	Slc19a1	20509	solute carrier family 19 (folate transporter), member 1
ENSMUSG00000001440	1803.24	-0.0173856	0.106481	-0.163274	0.870303	0.956213	1803.24	0.0724936	0.106102	0.683242	0.494454	0.711794	1803.24	0.059622	0.106149	0.561683	0.574332	0.981725	1803.24	0.0898792	0.15032	0.597921	0.549893	0.999915	1803.24	0.149501	0.106435	1.40463	0.160132	1	Kpnb1	16211	karyopherin (importin) beta 1
ENSMUSG00000001441	433.177	0.189889	0.279217	0.680077	0.496456	0.768414	433.177	-0.214913	0.279346	-0.769342	0.44169	0.670078	433.177	-0.0745971	0.27871	-0.267652	0.788968	0.998727	433.177	-0.404802	0.394964	-1.02491	0.305406	0.999915	433.177	-0.479399	0.279852	-1.71304	0.0867046	0.928119	Npepps	19155	aminopeptidase puromycin sensitive
ENSMUSG00000001445	805.679	0.0877125	0.126772	0.69189	0.489007	0.764125	805.679	0.148377	0.126965	1.16864	0.242547	0.472432	805.679	-0.139319	0.126737	-1.09928	0.271647	0.900774	805.679	0.0606649	0.17942	0.338117	0.735275	0.999915	805.679	-0.0786544	0.127001	-0.619323	0.535703	1	Mrpl10	107732	mitochondrial ribosomal protein L10
ENSMUSG00000001467	2968.6	-0.588539	0.220243	-2.67222	0.00753513	0.0550138	2968.6	-1.28645	0.22005	-5.84618	5.02977e-09	1.57833e-07	2968.6	0.480854	0.219682	2.18887	0.0286064	0.455226	2968.6	-0.697911	0.311334	-2.24168	0.0249821	0.831628	2968.6	-0.217058	0.22061	-0.983895	0.325167	1	Cyp51	13121	cytochrome P450, family 51
ENSMUSG00000001472	4424.22	-0.162578	1.09139	-0.148964	0.881582	0.961445	4424.22	-1.15922	1.09138	-1.06216	0.288164	0.523416	4424.22	-0.891253	1.09138	-0.816633	0.414138	0.947133	4424.22	-0.996644	1.54345	-0.645724	0.518458	0.999915	4424.22	-1.8879	1.0914	-1.7298	0.0836657	0.92419	Tcf25	66855	transcription factor 25 (basic helix-loop-helix)
ENSMUSG00000001473	149.724	-0.261185	0.254412	-1.02662	0.304598	0.617201	149.724	-0.344502	0.250746	-1.37391	0.169471	0.377958	149.724	0.246699	0.249683	0.988046	0.32313	0.924485	149.724	-0.0833173	0.35721	-0.233245	0.815571	0.999915	149.724	0.163381	0.255455	0.639568	0.522453	1	Tubb6	67951	tubulin, beta 6 class V
ENSMUSG00000001482	748.377	0.135581	0.165242	0.8205	0.411931	0.708911	748.377	-0.0131833	0.164546	-0.0801192	0.936142	0.973065	748.377	0.160649	0.164576	0.976138	0.328996	0.926897	748.377	-0.148764	0.233196	-0.637937	0.523515	0.999915	748.377	0.0118848	0.165212	0.0719365	0.942652	1	Def8	23854	differentially expressed in FDCP 8
ENSMUSG00000001506	186.74	-0.275638	0.835916	-0.329744	0.741593	0.906808	186.74	-1.63039	0.836659	-1.94869	0.0513328	0.17121	186.74	0.646753	0.834386	0.775124	0.438266	0.951005	186.74	-1.35475	1.18269	-1.14548	0.252009	0.999915	186.74	-0.707997	0.838184	-0.84468	0.39829	1	Col1a1	12842	collagen, type I, alpha 1
ENSMUSG00000001507	132.991	0.127562	0.296149	0.430738	0.666659	0.872611	132.991	-0.00563305	0.293954	-0.019163	0.984711	0.99356	132.991	0.188736	0.294452	0.640972	0.521541	0.976589	132.991	-0.133195	0.417268	-0.319208	0.749569	0.999915	132.991	0.0555398	0.295653	0.187854	0.850991	1	Itga3	16400	integrin alpha 3
ENSMUSG00000001518	188.462	0.175706	0.358748	0.489777	0.624292	0.848891	188.462	-0.315995	0.35931	-0.879449	0.379158	0.61233	188.462	0.0851977	0.358523	0.237635	0.812164	0.998727	188.462	-0.491701	0.507744	-0.968404	0.332842	0.999915	188.462	-0.406504	0.359534	-1.13064	0.258206	1	Itfg2	101142	integrin alpha FG-GAP repeat containing 2
ENSMUSG00000001524	197.85	0.0262646	0.209271	0.125505	0.900124	0.967359	197.85	-0.508752	0.209754	-2.42547	0.0152885	0.0703321	197.85	0.329052	0.208264	1.57998	0.114112	0.753433	197.85	-0.535017	0.296296	-1.80569	0.0709675	0.999915	197.85	-0.205965	0.210754	-0.977275	0.328433	1	Gtf2h4	14885	general transcription factor II H, polypeptide 4
ENSMUSG00000001525	1095.42	-0.466889	0.157514	-2.9641	0.00303565	0.0275827	1095.42	-0.396604	0.157176	-2.52331	0.0116255	0.0572021	1095.42	-0.0142017	0.156504	-0.0907436	0.927696	0.998727	1095.42	0.0702847	0.22252	0.315858	0.75211	0.999915	1095.42	0.0560828	0.158182	0.354546	0.72293	1	Tubb5	22154	tubulin, beta 5 class I
ENSMUSG00000001542	1809.85	1.141	0.193845	5.88617	3.95248e-09	1.90456e-07	1809.85	1.15937	0.193757	5.9836	2.18264e-09	7.19866e-08	1809.85	0.0349439	0.194544	0.179619	0.857451	0.998727	1809.85	0.0183633	0.274076	0.0670007	0.946581	0.999915	1809.85	0.0533069	0.193055	0.276124	0.782453	1	Ell2	192657	elongation factor for RNA polymerase II 2
ENSMUSG00000001552	844.193	-0.59279	0.242118	-2.44836	0.014351	0.0900262	844.193	-0.477064	0.242058	-1.97087	0.0487388	0.165036	844.193	-0.11851	0.241334	-0.491061	0.623383	0.986301	844.193	0.115726	0.342363	0.338021	0.735347	0.999915	844.193	-0.00278395	0.242839	-0.0114642	0.990853	1	Jup	16480	junction plakoglobin
ENSMUSG00000001569	419.978	-0.265055	0.320497	-0.827013	0.40823	0.706546	419.978	0.239795	0.320549	0.748076	0.454414	0.680603	419.978	-0.381476	0.320454	-1.19042	0.23388	0.87999	419.978	0.50485	0.453288	1.11375	0.265386	0.999915	419.978	0.123374	0.320592	0.384831	0.700363	1	Nom1	433864	nucleolar protein with MIF4G domain 1
ENSMUSG00000001576	1598.6	-0.109077	0.131303	-0.83073	0.406126	0.704981	1598.6	0.252368	0.131286	1.92228	0.0545708	0.178327	1598.6	-0.202623	0.131162	-1.54484	0.122386	0.766486	1598.6	0.361446	0.185679	1.94662	0.0515802	0.964364	1598.6	0.158822	0.131427	1.20844	0.226877	1	Ergic1	67458	endoplasmic reticulum-golgi intermediate compartment (ERGIC) 1
ENSMUSG00000001604	659.04	-0.361575	0.112051	-3.22687	0.00125152	0.0136615	659.04	-0.626842	0.110984	-5.64805	1.62279e-08	4.6791e-07	659.04	0.232398	0.109426	2.1238	0.0336871	0.485649	659.04	-0.265267	0.157712	-1.68198	0.092573	0.999915	659.04	-0.0328694	0.113573	-0.289411	0.772267	1	Tcea3	21401	transcription elongation factor A (SII), 3
ENSMUSG00000001627	363.638	0.97998	0.159666	6.13769	8.37298e-10	4.83829e-08	363.638	0.98384	0.157922	6.22993	4.66651e-10	1.71407e-08	363.638	-0.00966475	0.16271	-0.0593986	0.952635	0.998858	363.638	0.00385955	0.224572	0.0171863	0.986288	0.999915	363.638	-0.00580534	0.154783	-0.0375063	0.970081	1	Ifrd1	15982	interferon-related developmental regulator 1
ENSMUSG00000001630	268.317	-0.676754	0.212949	-3.178	0.00148292	0.0157429	268.317	-0.624207	0.210185	-2.9698	0.00297993	0.0198965	268.317	0.243692	0.207913	1.17209	0.241161	0.883054	268.317	0.0525466	0.299207	0.175619	0.860593	0.999915	268.317	0.296239	0.215168	1.37678	0.168581	1	Stk38l	232533	serine/threonine kinase 38 like
ENSMUSG00000001632	332.512	0.454672	0.187445	2.42563	0.0152817	0.0940386	332.512	0.740586	0.187588	3.94794	7.88257e-05	0.000970976	332.512	-0.305297	0.189412	-1.61182	0.107001	0.742165	332.512	0.285914	0.265188	1.07816	0.280964	0.999915	332.512	-0.0193831	0.185602	-0.104434	0.916825	1	Brpf1	78783	bromodomain and PHD finger containing, 1
ENSMUSG00000001642	142.203	-0.24915	0.392718	-0.634426	0.525803	0.788012	142.203	-1.04861	0.391834	-2.67616	0.00744701	0.0406911	142.203	0.338567	0.389295	0.869693	0.384468	0.940918	142.203	-0.799463	0.554762	-1.44109	0.149559	0.999915	142.203	-0.460896	0.395235	-1.16613	0.243561	1	Akr1b3	11677	aldo-keto reductase family 1, member B3 (aldose reductase)
ENSMUSG00000001663	3232.53	0.164811	0.160305	1.02811	0.303897	0.616423	3232.53	0.108821	0.160034	0.679985	0.496514	0.713284	3232.53	0.230725	0.160162	1.44057	0.149705	0.803174	3232.53	-0.0559903	0.226514	-0.247183	0.804767	0.999915	3232.53	0.174735	0.160177	1.09089	0.275323	1	Gstt1	14871	glutathione S-transferase, theta 1
ENSMUSG00000001665	1087.83	0.796364	0.23116	3.44508	0.000570897	0.00723289	1087.83	0.724452	0.230208	3.14695	0.00164984	0.012212	1087.83	0.404591	0.231313	1.7491	0.0802732	0.683735	1087.83	-0.071912	0.326237	-0.220429	0.825537	0.999915	1087.83	0.332679	0.230054	1.44609	0.148152	1	Gstt3	103140	glutathione S-transferase, theta 3
ENSMUSG00000001666	3144.02	0.380912	0.117985	3.22847	0.00124455	0.0136192	3144.02	0.242673	0.11791	2.05811	0.0395795	0.142304	3144.02	0.0398181	0.118054	0.337288	0.7359	0.998197	3144.02	-0.138239	0.166804	-0.828756	0.407243	0.999915	3144.02	-0.0984214	0.117842	-0.835198	0.403606	1	Ddt	13202	D-dopachrome tautomerase
ENSMUSG00000001670	65439.8	1.90865	0.306256	6.2322	4.59915e-10	2.79389e-08	65439.8	2.28503	0.306263	7.461	8.58707e-14	5.15043e-12	65439.8	-0.35389	0.306292	-1.1554	0.247925	0.884032	65439.8	0.376377	0.433116	0.868999	0.384847	0.999915	65439.8	0.0224859	0.306227	0.073429	0.941465	1	Tat	234724	tyrosine aminotransferase
ENSMUSG00000001674	420.008	0.122978	0.229015	0.536989	0.591275	0.831189	420.008	0.564916	0.228848	2.46852	0.0135672	0.0644795	420.008	-0.320062	0.229599	-1.39401	0.163316	0.821579	420.008	0.441938	0.323758	1.36503	0.172245	0.999915	420.008	0.121875	0.228262	0.533926	0.593393	1	Ddx18	66942	DEAD box helicase 18
ENSMUSG00000001687	1002.3	0.304486	0.115599	2.63398	0.00843904	0.0601911	1002.3	0.254119	0.114982	2.21008	0.0270995	0.108177	1002.3	0.0977014	0.115495	0.845937	0.397588	0.943357	1002.3	-0.050367	0.163046	-0.308913	0.757388	0.999915	1002.3	0.0473343	0.115087	0.411291	0.680859	1	Ubl3	24109	ubiquitin-like 3
ENSMUSG00000001700	502.41	-0.563284	0.180488	-3.12089	0.00180305	0.0185593	502.41	-0.370297	0.180027	-2.05689	0.0396966	0.142559	502.41	-0.0898458	0.178577	-0.503121	0.614879	0.985784	502.41	0.192987	0.254923	0.75704	0.449026	0.999915	502.41	0.103141	0.181923	0.566949	0.570749	1	Gramd3	107022	GRAM domain containing 3
ENSMUSG00000001707	151.793	0.397321	0.211908	1.87497	0.0607967	0.24346	151.793	0.591017	0.210646	2.80573	0.0050202	0.0300852	151.793	-0.0902057	0.21467	-0.420207	0.674334	0.992195	151.793	0.193697	0.298792	0.648267	0.516813	0.999915	151.793	0.103491	0.207831	0.497958	0.618513	1	Eef1e1	66143	eukaryotic translation elongation factor 1 epsilon 1
ENSMUSG00000001729	853.755	-0.351277	0.138717	-2.53233	0.0113306	0.0756969	853.755	-0.393585	0.138106	-2.84988	0.00437364	0.0268788	853.755	0.131265	0.137316	0.955937	0.339104	0.927842	853.755	-0.042308	0.195744	-0.21614	0.828879	0.999915	853.755	0.088957	0.139499	0.637687	0.523677	1	Akt1	11651	thymoma viral proto-oncogene 1
ENSMUSG00000001741	37.134	-0.919734	0.395752	-2.32402	0.0201245	0.115153	37.134	0.0375399	0.382304	0.0981938	0.921778	0.967731	37.134	-0.239136	0.37873	-0.631418	0.527767	0.976658	37.134	0.957274	0.55025	1.73971	0.0819107	0.999915	37.134	0.718137	0.399174	1.79906	0.0720094	0.882391	Il16	16170	interleukin 16
ENSMUSG00000001750	688.871	-0.358111	0.277289	-1.29147	0.196539	0.485457	688.871	-0.37113	0.276822	-1.34068	0.180025	0.3921	688.871	-0.00946071	0.276307	-0.0342398	0.972686	0.999281	688.871	-0.0130185	0.391816	-0.0332261	0.973494	0.999915	688.871	-0.0224795	0.277802	-0.0809193	0.935506	1	Tcirg1	27060	T cell, immune regulator 1, ATPase, H+ transporting, lysosomal V0 protein A3
ENSMUSG00000001751	441.041	-0.19932	0.149563	-1.33269	0.182635	0.466606	441.041	-0.286729	0.150152	-1.9096	0.0561853	0.182096	441.041	-0.214873	0.148523	-1.44673	0.147972	0.801682	441.041	-0.0874084	0.21193	-0.412439	0.680017	0.999915	441.041	-0.302281	0.15118	-1.99948	0.0455568	0.756694	Naglu	27419	alpha-N-acetylglucosaminidase (Sanfilippo disease IIIB)
ENSMUSG00000001755	1745.4	-0.115522	0.157997	-0.731165	0.464678	0.747636	1745.4	-0.204365	0.157928	-1.29404	0.195652	0.412884	1745.4	0.000266711	0.157698	0.00169127	0.998651	0.999918	1745.4	-0.0888434	0.223393	-0.3977	0.690851	0.999915	1745.4	-0.0885768	0.158226	-0.559811	0.575609	1	Coasy	71743	Coenzyme A synthase
ENSMUSG00000001761	151.512	-0.0979988	0.207032	-0.473351	0.635963	0.854989	151.512	-0.322526	0.206918	-1.55872	0.119063	0.300435	151.512	0.0497791	0.204099	0.243897	0.807311	0.998727	151.512	-0.224527	0.292707	-0.767073	0.443038	0.999915	151.512	-0.174748	0.209811	-0.832884	0.40491	1	Smo	319757	smoothened, frizzled class receptor
ENSMUSG00000001763	254.664	-0.67926	0.230749	-2.94372	0.00324296	0.0288658	254.664	-0.620336	0.234812	-2.64184	0.00824572	0.0439	254.664	-0.572865	0.22927	-2.49865	0.0124668	0.321454	254.664	0.0589241	0.329214	0.178984	0.85795	0.999915	254.664	-0.513941	0.236257	-2.17535	0.0296038	0.665786	Tspan33	232670	tetraspanin 33
ENSMUSG00000001767	242.658	0.30639	0.173149	1.76951	0.0768084	0.278593	242.658	0.209891	0.170925	1.22797	0.219457	0.442935	242.658	0.223656	0.172298	1.29808	0.19426	0.857384	242.658	-0.096499	0.243302	-0.396623	0.691646	0.999915	242.658	0.127157	0.171783	0.740218	0.459168	1	Crnkl1	66877	crooked neck pre-mRNA splicing factor 1
ENSMUSG00000001768	203.933	0.0135401	0.232919	0.058132	0.953643	0.986159	203.933	-0.465874	0.232963	-1.99978	0.0455243	0.157184	203.933	0.198031	0.231224	0.856448	0.39175	0.941158	203.933	-0.479414	0.329428	-1.45529	0.145589	0.999915	203.933	-0.281383	0.234646	-1.19918	0.230457	1	Rin2	74030	Ras and Rab interactor 2
ENSMUSG00000001774	565.522	0.519429	0.244979	2.1203	0.0339806	0.165877	565.522	0.39395	0.243903	1.61519	0.106269	0.279329	565.522	0.385286	0.24468	1.57465	0.115337	0.7561	565.522	-0.125479	0.345692	-0.36298	0.71662	0.999915	565.522	0.259806	0.244202	1.0639	0.287376	1	Chordc1	66917	cysteine and histidine-rich domain (CHORD)-containing, zinc-binding protein 1
ENSMUSG00000001783	766.389	0.138325	0.140086	0.987431	0.323431	0.635006	766.389	0.00465316	0.139739	0.033299	0.973436	0.988385	766.389	0.0622244	0.139758	0.445228	0.656155	0.990683	766.389	-0.133672	0.197866	-0.675569	0.499314	0.999915	766.389	-0.071448	0.140067	-0.5101	0.609981	1	Rtcb	28088	RNA 2',3'-cyclic phosphate and 5'-OH ligase
ENSMUSG00000001785	271.047	0.352533	0.161905	2.1774	0.0294505	0.150915	271.047	0.599018	0.160946	3.72185	0.000197768	0.00213623	271.047	-0.0989086	0.163232	-0.60594	0.544555	0.979942	271.047	0.246485	0.228292	1.07969	0.280279	0.999915	271.047	0.147576	0.159601	0.924658	0.355144	1	Pwp1	103136	PWP1 homolog, endonuclein
ENSMUSG00000001786	286.371	-0.135147	0.136719	-0.988507	0.322905	0.634341	286.371	-0.149368	0.135329	-1.10374	0.269708	0.502806	286.371	0.106755	0.134023	0.796543	0.425716	0.949002	286.371	-0.0142201	0.192369	-0.0739208	0.941073	0.999915	286.371	0.0925347	0.138	0.670543	0.502511	1	Fbxo7	69754	F-box protein 7
ENSMUSG00000001794	1644.2	-0.127952	0.18447	-0.69362	0.48792	0.763458	1644.2	-0.189949	0.184339	-1.03043	0.302808	0.539197	1644.2	-0.0138561	0.184131	-0.0752509	0.940015	0.998727	1644.2	-0.0619967	0.260787	-0.237729	0.812091	0.999915	1644.2	-0.075853	0.184677	-0.410733	0.681269	1	Capns1	12336	calpain, small subunit 1
ENSMUSG00000001802	366.291	-0.35441	0.250499	-1.41482	0.157122	0.429186	366.291	-0.521045	0.249715	-2.08656	0.0369279	0.135361	366.291	0.134329	0.248584	0.540378	0.588936	0.983458	366.291	-0.166635	0.353705	-0.471114	0.637559	0.999915	366.291	-0.0323063	0.251621	-0.128393	0.897838	1	Lrp3	435965	low density lipoprotein receptor-related protein 3
ENSMUSG00000001829	633.875	0.176394	0.240334	0.733956	0.462976	0.747099	633.875	0.362046	0.239964	1.50875	0.131362	0.320162	633.875	0.0377545	0.240302	0.157112	0.875156	0.998727	633.875	0.185652	0.339621	0.546642	0.584624	0.999915	633.875	0.223406	0.239995	0.930877	0.351917	1	Clpb	20480	ClpB caseinolytic peptidase B
ENSMUSG00000001833	657.695	0.174619	0.116848	1.49442	0.135066	0.393701	657.695	0.103542	0.115537	0.896181	0.370156	0.604246	657.695	0.12481	0.116101	1.07501	0.282372	0.907511	657.695	-0.0710771	0.164324	-0.432544	0.665346	0.999915	657.695	0.0537324	0.116287	0.462066	0.644034	1	Septin7	235072	septin 7
ENSMUSG00000001844	321.02	-0.125091	0.12936	-0.966997	0.333546	0.644906	321.02	-0.0812916	0.129678	-0.626873	0.530742	0.739512	321.02	-0.221001	0.127878	-1.72822	0.0839495	0.688105	321.02	0.0437995	0.183168	0.239122	0.811011	0.999915	321.02	-0.177201	0.13114	-1.35123	0.17662	1	Zdhhc4	72881	zinc finger, DHHC domain containing 4
ENSMUSG00000001847	2331.06	-0.0550356	0.0713926	-0.770887	0.440774	0.731683	2331.06	0.0631951	0.0712512	0.886934	0.375114	0.608654	2331.06	-0.131041	0.071081	-1.84354	0.0652498	0.629678	2331.06	0.118231	0.100864	1.17217	0.241127	0.999915	2331.06	-0.0128101	0.0715621	-0.179007	0.857932	1	Rac1	19353	Rac family small GTPase 1
ENSMUSG00000001855	365.525	-0.285202	0.38261	-0.745412	0.456022	0.742316	365.525	-0.18283	0.382504	-0.477983	0.632662	0.81028	365.525	-0.276296	0.382492	-0.722358	0.470074	0.963316	365.525	0.102372	0.541017	0.189221	0.84992	0.999915	365.525	-0.173925	0.382622	-0.45456	0.649426	1	Nup214	227720	nucleoporin 214
ENSMUSG00000001870	44.9449	-0.352459	0.444258	-0.793366	0.427565	0.721062	44.9449	-0.86697	0.454288	-1.90842	0.0563375	0.182423	44.9449	-0.0579859	0.448072	-0.129412	0.897032	0.998727	44.9449	-0.514511	0.635408	-0.809734	0.418093	0.999915	44.9449	-0.572497	0.450527	-1.27073	0.203825	1	Ltbp1	268977	latent transforming growth factor beta binding protein 1
ENSMUSG00000001891	3456.36	-0.348538	0.138645	-2.51389	0.0119407	0.078655	3456.36	-0.763863	0.13827	-5.52444	3.30542e-08	8.98404e-07	3456.36	0.533156	0.138129	3.85985	0.000113458	0.0190682	3456.36	-0.415325	0.195808	-2.12108	0.0339149	0.896615	3456.36	0.11783	0.138785	0.849011	0.395875	1	Ugp2	216558	UDP-glucose pyrophosphorylase 2
ENSMUSG00000001909	559.256	-0.169371	0.207205	-0.817411	0.413694	0.70991	559.256	0.312619	0.207575	1.50605	0.132054	0.321044	559.256	-0.340277	0.207598	-1.63911	0.10119	0.726347	559.256	0.481991	0.293294	1.64337	0.100306	0.999915	559.256	0.141714	0.207182	0.684007	0.493971	1	Trmt1	212528	tRNA methyltransferase 1
ENSMUSG00000001910	720.488	-0.0503305	0.119979	-0.419496	0.674854	0.877234	720.488	0.0984252	0.119485	0.823745	0.410085	0.641999	720.488	-0.0259243	0.11935	-0.217213	0.828042	0.998727	720.488	0.148756	0.169327	0.878513	0.379665	0.999915	720.488	0.122831	0.120113	1.02263	0.306483	1	Nacc1	66830	nucleus accumbens associated 1, BEN and BTB (POZ) domain containing
ENSMUSG00000001911	1679.36	-0.7454	0.174325	-4.27592	1.90349e-05	0.00042081	1679.36	-0.745018	0.174195	-4.27693	1.89488e-05	0.000278549	1679.36	0.104369	0.173519	0.601485	0.547517	0.979942	1679.36	0.000381379	0.246441	0.00154755	0.998765	0.999915	1679.36	0.10475	0.174998	0.598581	0.549452	1	Nfix	18032	nuclear factor I/X
ENSMUSG00000001918	72.3617	-0.00261715	0.462105	-0.00566355	0.995481	0.998784	72.3617	0.812974	0.456691	1.78014	0.0750532	0.222418	72.3617	-0.613253	0.461386	-1.32915	0.183797	0.847334	72.3617	0.815591	0.649698	1.25534	0.209356	0.999915	72.3617	0.202337	0.457417	0.442347	0.658238	1	Slc1a5	20514	solute carrier family 1 (neutral amino acid transporter), member 5
ENSMUSG00000001924	3722.62	0.175328	0.10116	1.73316	0.0830667	0.29373	3722.62	0.270324	0.101093	2.67401	0.00749497	0.040883	3722.62	-0.204423	0.101192	-2.02016	0.0433671	0.532513	3722.62	0.0949965	0.143015	0.664242	0.506535	0.999915	3722.62	-0.109427	0.101062	-1.08278	0.278908	1	Uba1	22201	ubiquitin-like modifier activating enzyme 1
ENSMUSG00000001930	99.7076	0.18952	0.261856	0.723756	0.469216	0.750946	99.7076	0.781433	0.263267	2.96821	0.00299535	0.0199589	99.7076	-0.32982	0.264943	-1.24487	0.213179	0.872539	99.7076	0.591913	0.371319	1.59408	0.110918	0.999915	99.7076	0.262093	0.26016	1.00743	0.313728	1	Vwf	22371	Von Willebrand factor
ENSMUSG00000001942	603.076	-0.460098	0.161707	-2.84526	0.00443759	0.0366533	603.076	-0.558042	0.160527	-3.47632	0.000508347	0.00468015	603.076	0.249255	0.159289	1.5648	0.117631	0.760834	603.076	-0.0979439	0.227855	-0.429851	0.667304	0.999915	603.076	0.151311	0.162926	0.928707	0.353041	1	Siae	22619	sialic acid acetylesterase
ENSMUSG00000001946	151.074	0.952762	0.269699	3.53268	0.000411366	0.00551137	151.074	1.14393	0.271203	4.21799	2.46486e-05	0.000348637	151.074	-0.27727	0.275896	-1.00498	0.314906	0.919581	151.074	0.19117	0.382477	0.499822	0.617201	0.999915	151.074	-0.0860998	0.264897	-0.325032	0.745157	1	Esam	69524	endothelial cell-specific adhesion molecule
ENSMUSG00000001962	200.182	-0.290686	0.185594	-1.56625	0.117291	0.364228	200.182	-0.186943	0.181979	-1.02728	0.304288	0.540613	200.182	0.174775	0.181119	0.964975	0.334557	0.927754	200.182	0.103742	0.259925	0.399124	0.689802	0.999915	200.182	0.278518	0.186433	1.49393	0.135193	1	Fam50a	108160	family with sequence similarity 50, member A
ENSMUSG00000001964	239.972	0.187136	0.165804	1.12866	0.259042	0.566169	239.972	0.449731	0.164114	2.74035	0.00613731	0.0349667	239.972	-0.0471773	0.165982	-0.284231	0.776233	0.998727	239.972	0.262595	0.23329	1.12561	0.26033	0.999915	239.972	0.215417	0.163934	1.31405	0.18883	1	Emd	13726	emerin
ENSMUSG00000001983	232.01	-0.016041	0.186554	-0.0859861	0.931477	0.978203	232.01	-0.072403	0.184125	-0.393226	0.694152	0.848368	232.01	0.165611	0.184255	0.898814	0.368752	0.935054	232.01	-0.056362	0.262115	-0.215027	0.829746	0.999915	232.01	0.109249	0.186426	0.586018	0.557863	1	Taco1	70207	translational activator of mitochondrially encoded cytochrome c oxidase I
ENSMUSG00000001995	69.9195	-0.894137	0.300375	-2.97674	0.00291334	0.0268046	69.9195	-0.745736	0.283543	-2.63006	0.00853689	0.0450787	69.9195	0.373645	0.278436	1.34194	0.179616	0.84258	69.9195	0.148401	0.413064	0.359269	0.719394	0.999915	69.9195	0.522045	0.305115	1.71098	0.0870847	0.928643	Sipa1l2	244668	signal-induced proliferation-associated 1 like 2
ENSMUSG00000001998	98.2859	-0.0481698	0.237047	-0.203208	0.838972	0.943361	98.2859	0.0516599	0.234339	0.22045	0.825521	0.919726	98.2859	0.0215144	0.234681	0.0916752	0.926956	0.998727	98.2859	0.0998297	0.333325	0.299496	0.764561	0.999915	98.2859	0.121344	0.236708	0.512633	0.608208	1	Ap4e1	108011	adaptor-related protein complex AP-4, epsilon 1
ENSMUSG00000001999	135.164	-0.393972	0.227036	-1.73528	0.0826906	0.292837	135.164	-0.376613	0.226586	-1.66212	0.0964894	0.262124	135.164	-0.0727568	0.222701	-0.326701	0.743894	0.998251	135.164	0.0173583	0.32076	0.0541163	0.956843	0.999915	135.164	-0.0553987	0.230848	-0.239979	0.810346	1	Blvra	109778	biliverdin reductase A
ENSMUSG00000002010	1177.23	0.374983	0.136739	2.74233	0.00610049	0.0468748	1177.23	0.50028	0.136836	3.65606	0.000256122	0.00263442	1177.23	-0.182243	0.137235	-1.32796	0.184191	0.847334	1177.23	0.125298	0.193446	0.647713	0.517171	0.999915	1177.23	-0.056945	0.136338	-0.417675	0.676185	1	Idh3g	15929	isocitrate dehydrogenase 3 (NAD+), gamma
ENSMUSG00000002014	1291.27	-0.0279007	0.119367	-0.23374	0.815187	0.934608	1291.27	-0.0108285	0.119656	-0.0904967	0.927892	0.970427	1291.27	-0.183625	0.119279	-1.53945	0.123695	0.769196	1291.27	0.0170722	0.169015	0.10101	0.919543	0.999915	1291.27	-0.166553	0.119743	-1.39091	0.164251	1	Ssr4	20832	signal sequence receptor, delta
ENSMUSG00000002015	1771.68	-0.0914524	0.0838446	-1.09074	0.275389	0.584797	1771.68	0.00137199	0.0840253	0.0163282	0.986973	0.994109	1771.68	-0.191616	0.0836224	-2.29144	0.0219379	0.40836	1771.68	0.0928243	0.118702	0.781995	0.434218	0.999915	1771.68	-0.0987915	0.0842464	-1.17265	0.240936	1	Bcap31	27061	B cell receptor associated protein 31
ENSMUSG00000002017	408.535	0.131395	0.126959	1.03494	0.300699	0.612219	408.535	0.295648	0.124715	2.37058	0.0177602	0.0785748	408.535	0.0633993	0.125785	0.504029	0.614241	0.985784	408.535	0.164253	0.177968	0.922935	0.356041	0.999915	408.535	0.227652	0.1259	1.8082	0.0705754	0.877298	Fam98a	72722	family with sequence similarity 98, member A
ENSMUSG00000002028	322.357	0.017053	0.193428	0.0881618	0.929748	0.977687	322.357	0.222549	0.193732	1.14875	0.25066	0.48202	322.357	-0.165083	0.193204	-0.854448	0.392857	0.941158	322.357	0.205496	0.273764	0.750633	0.452873	0.999915	322.357	0.040413	0.193955	0.208362	0.834946	1	Kmt2a	214162	lysine (K)-specific methyltransferase 2A
ENSMUSG00000002031	430.653	0.0957911	0.199645	0.479807	0.631365	0.853935	430.653	0.0299256	0.199776	0.149796	0.880926	0.948879	430.653	-0.171101	0.199112	-0.859319	0.390165	0.941158	430.653	-0.0658655	0.282434	-0.233207	0.815601	0.999915	430.653	-0.236966	0.200308	-1.18301	0.236805	1	Ift46	76568	intraflagellar transport 46
ENSMUSG00000002032	516.149	-0.83739	0.223567	-3.74559	0.000179972	0.00275382	516.149	-0.823175	0.221919	-3.70935	0.000207791	0.00223011	516.149	0.305127	0.220623	1.38302	0.166657	0.824698	516.149	0.014215	0.315008	0.0451259	0.964007	0.999915	516.149	0.319342	0.224846	1.42027	0.155529	1	Tmem25	71687	transmembrane protein 25
ENSMUSG00000002043	174.061	-0.0989174	0.237861	-0.415862	0.677511	0.878328	174.061	-0.5269	0.238993	-2.20467	0.0274772	0.109347	174.061	0.0573535	0.236594	0.242413	0.80846	0.998727	174.061	-0.427983	0.337187	-1.26927	0.204344	0.999915	174.061	-0.370629	0.240247	-1.5427	0.122903	0.993379	Trappc6a	67091	trafficking protein particle complex 6A
ENSMUSG00000002052	1026.72	0.312912	0.134468	2.32704	0.0199634	0.114662	1026.72	0.435877	0.134317	3.24515	0.0011739	0.00934326	1026.72	-0.155045	0.134859	-1.14968	0.250277	0.886732	1026.72	0.122965	0.19006	0.646981	0.517644	0.999915	1026.72	-0.0320799	0.133924	-0.239538	0.810688	1	Supt6	20926	SPT6, histone chaperone and transcription elongation factor
ENSMUSG00000002058	77.6409	-0.721973	0.348892	-2.06933	0.0385149	0.180036	77.6409	-0.251667	0.340249	-0.739655	0.459509	0.685093	77.6409	0.0902163	0.338368	0.266622	0.78976	0.998727	77.6409	0.470306	0.487334	0.965059	0.334515	0.999915	77.6409	0.560522	0.350716	1.59822	0.109993	0.979455	Unc119	22248	unc-119 lipid binding chaperone
ENSMUSG00000002059	72.4561	0.110034	0.466017	0.236116	0.813342	0.933823	72.4561	0.366554	0.463725	0.790456	0.429261	0.658958	72.4561	0.3144	0.463429	0.678421	0.497505	0.972457	72.4561	0.25652	0.657429	0.390187	0.696398	0.999915	72.4561	0.570919	0.466312	1.22433	0.220828	1	Rab34	19376	RAB34, member RAS oncogene family
ENSMUSG00000002064	290.072	-0.0874118	0.143844	-0.607683	0.543398	0.801452	290.072	-0.157937	0.142356	-1.10945	0.267235	0.500654	290.072	0.165903	0.141693	1.17086	0.241656	0.883054	290.072	-0.0705249	0.202377	-0.348484	0.727477	0.999915	290.072	0.0953776	0.144497	0.660067	0.509211	1	Sdf2	20316	stromal cell derived factor 2
ENSMUSG00000002083	106.658	-0.721799	0.411895	-1.75239	0.0797075	0.285257	106.658	-0.829323	0.409767	-2.02389	0.0429815	0.151233	106.658	0.0373272	0.405177	0.0921257	0.926598	0.998727	106.658	-0.107524	0.581004	-0.185066	0.853178	0.999915	106.658	-0.070197	0.416411	-0.168576	0.86613	1	Bbc3	170770	BCL2 binding component 3
ENSMUSG00000002102	1404.57	0.00128388	0.121213	0.0105919	0.991549	0.997354	1404.57	0.097142	0.120988	0.802906	0.422029	0.65279	1404.57	0.00506528	0.12101	0.0418583	0.966612	0.998858	1404.57	0.0958581	0.171262	0.559715	0.575674	0.999915	1404.57	0.100923	0.121191	0.83276	0.40498	1	Psmc3	19182	proteasome (prosome, macropain) 26S subunit, ATPase 3
ENSMUSG00000002103	1014.43	-0.0289143	0.431599	-0.0669936	0.946587	0.983129	1014.43	-0.243048	0.431502	-0.563261	0.573257	0.770504	1014.43	-0.128522	0.43133	-0.297966	0.765729	0.998727	1014.43	-0.214134	0.610304	-0.350864	0.72569	0.999915	1014.43	-0.342657	0.43177	-0.793609	0.427423	1	Acp2	11432	acid phosphatase 2, lysosomal
ENSMUSG00000002105	195.343	-0.421014	0.178635	-2.35684	0.0184313	0.107686	195.343	0.104261	0.177798	0.586401	0.557606	0.759545	195.343	-0.364809	0.176032	-2.0724	0.0382281	0.512666	195.343	0.525275	0.252037	2.08412	0.0371494	0.901476	195.343	0.160466	0.180376	0.88962	0.37367	1	Slc39a13	68427	solute carrier family 39 (metal ion transporter), member 13
ENSMUSG00000002107	208.486	0.0319639	0.245325	0.130292	0.896336	0.965991	208.486	0.699563	0.245069	2.85456	0.00430961	0.0266122	208.486	-0.426473	0.245811	-1.73496	0.0827476	0.688105	208.486	0.6676	0.346761	1.92525	0.0541986	0.985511	208.486	0.241127	0.244581	0.985875	0.324194	1	Celf2	14007	CUGBP, Elav-like family member 2
ENSMUSG00000002108	1603.84	0.108559	0.11607	0.93529	0.349639	0.658381	1603.84	0.17942	0.116001	1.54672	0.121931	0.304905	1603.84	-0.0879875	0.116026	-0.758343	0.448246	0.955509	1603.84	0.0708617	0.164098	0.431824	0.665869	0.999915	1603.84	-0.017126	0.116044	-0.147581	0.882673	1	Nr1h3	22259	nuclear receptor subfamily 1, group H, member 3
ENSMUSG00000002109	69.3516	-0.0752222	0.308552	-0.243791	0.807393	0.931809	69.3516	-0.240484	0.310974	-0.773323	0.439331	0.667666	69.3516	-0.176464	0.306491	-0.575755	0.564781	0.981725	69.3516	-0.165261	0.438074	-0.377245	0.705991	0.999915	69.3516	-0.341726	0.313005	-1.09176	0.27494	1	Ddb2	107986	damage specific DNA binding protein 2
ENSMUSG00000002111	88.6876	-0.182131	0.570355	-0.319329	0.749477	0.909071	88.6876	-0.70147	0.569778	-1.23113	0.218275	0.440924	88.6876	0.413624	0.566964	0.729542	0.46567	0.96206	88.6876	-0.519339	0.806195	-0.644185	0.519455	0.999915	88.6876	-0.105716	0.573152	-0.184446	0.853664	1	Spi1	20375	spleen focus forming virus (SFFV) proviral integration oncogene
ENSMUSG00000002129	524.878	0.113193	0.332115	0.340826	0.733234	0.903435	524.878	0.50931	0.331753	1.53521	0.124732	0.309654	524.878	-0.263812	0.332239	-0.794042	0.427171	0.94906	524.878	0.396116	0.469425	0.843832	0.398763	0.999915	524.878	0.132304	0.331628	0.398952	0.689928	1	Sf3a1	67465	splicing factor 3a, subunit 1
ENSMUSG00000002147	1057.63	-0.297988	0.165868	-1.79653	0.07241	0.269154	1057.63	-0.24862	0.165442	-1.50277	0.132899	0.322218	1057.63	0.0355961	0.165065	0.215649	0.829262	0.998727	1057.63	0.0493673	0.234272	0.210727	0.833101	0.999915	1057.63	0.0849633	0.166243	0.511079	0.609296	1	Stat6	20852	signal transducer and activator of transcription 6
ENSMUSG00000002205	379.27	0.202752	0.126499	1.60279	0.10898	0.347655	379.27	-0.0684834	0.12684	-0.539919	0.589253	0.781729	379.27	-0.0314999	0.125644	-0.250708	0.80204	0.998727	379.27	-0.271236	0.179138	-1.51412	0.129997	0.999915	379.27	-0.302736	0.127687	-2.37091	0.0177442	0.573995	Vrk3	101568	vaccinia related kinase 3
ENSMUSG00000002210	146.732	-0.290093	0.325555	-0.891071	0.372891	0.678901	146.732	-0.810736	0.32672	-2.48144	0.0130853	0.0626878	146.732	-0.269272	0.323229	-0.833069	0.404806	0.943749	146.732	-0.520643	0.461229	-1.12882	0.258975	0.999915	146.732	-0.789915	0.329022	-2.4008	0.0163595	0.566671	Smg9	71997	smg-9 homolog, nonsense mediated mRNA decay factor (C. elegans)
ENSMUSG00000002221	601.184	0.972416	0.224919	4.32341	1.53636e-05	0.000347208	601.184	1.67218	0.225511	7.41508	1.21549e-13	7.22936e-12	601.184	-0.561069	0.227575	-2.46543	0.013685	0.335065	601.184	0.699765	0.318502	2.19705	0.0280169	0.865811	601.184	0.138696	0.22283	0.622427	0.533661	1	Paxip1	55982	PAX interacting (with transcription-activation domain) protein 1
ENSMUSG00000002222	2217.19	0.304115	0.144599	2.10316	0.0354514	0.170539	2217.19	0.39509	0.144414	2.73582	0.00622259	0.0352829	2217.19	0.00238227	0.144669	0.0164671	0.986862	0.999706	2217.19	0.0909745	0.204363	0.445162	0.656203	0.999915	2217.19	0.0933566	0.144343	0.646767	0.517783	1	Rmnd5a	68477	required for meiotic nuclear division 5 homolog A
ENSMUSG00000002227	310.717	-1.33469	0.300729	-4.43817	9.0726e-06	0.000217482	310.717	-1.78075	0.298708	-5.9615	2.49929e-09	8.11127e-08	310.717	0.581371	0.294303	1.97542	0.0482205	0.553768	310.717	-0.446061	0.423868	-1.05236	0.292635	0.999915	310.717	0.135309	0.305041	0.443578	0.657348	1	Mov10	17454	Mov10 RISC complex RNA helicase
ENSMUSG00000002233	129.312	-0.667479	0.388863	-1.71649	0.0860723	0.30084	129.312	-0.664989	0.386241	-1.72169	0.0851251	0.241457	129.312	0.171766	0.383584	0.447792	0.654303	0.990683	129.312	0.00249023	0.548084	0.00454351	0.996375	0.999915	129.312	0.174256	0.391484	0.445116	0.656236	1	Rhoc	11853	ras homolog family member C
ENSMUSG00000002249	218.523	-0.0737248	0.164761	-0.447466	0.654538	0.866602	218.523	0.377046	0.167612	2.24952	0.0244794	0.100455	218.523	-0.423932	0.165933	-2.55483	0.010624	0.292039	218.523	0.45077	0.235031	1.91792	0.0551215	0.986973	218.523	0.0268385	0.16645	0.16124	0.871904	1	Tead3	21678	TEA domain family member 3
ENSMUSG00000002250	277.89	1.0622	0.304972	3.48292	0.000495968	0.00642094	277.89	1.53196	0.306963	4.9907	6.01624e-07	1.2651e-05	277.89	-0.572405	0.309566	-1.84906	0.0644494	0.626956	277.89	0.469765	0.432706	1.08564	0.277637	0.999915	277.89	-0.102641	0.30233	-0.339501	0.734233	1	Ppard	19015	peroxisome proliferator activator receptor delta
ENSMUSG00000002265	105.779	-0.252905	0.377376	-0.670167	0.502751	0.772103	105.779	0.510785	0.378997	1.34773	0.177746	0.388537	105.779	-0.571405	0.378129	-1.51114	0.130754	0.778619	105.779	0.76369	0.534838	1.42789	0.153323	0.999915	105.779	0.192284	0.378245	0.508358	0.611203	1	Peg3	18616	paternally expressed 3
ENSMUSG00000002274	56.7277	-0.776671	0.299252	-2.59537	0.00944887	0.0655838	56.7277	-0.51967	0.305515	-1.70097	0.0889493	0.248745	56.7277	-0.373124	0.293171	-1.27272	0.203118	0.863293	56.7277	0.257001	0.427658	0.60095	0.547873	0.999915	56.7277	-0.116123	0.311355	-0.37296	0.709178	1	Metrn	70083	meteorin, glial cell differentiation regulator
ENSMUSG00000002279	863.868	-0.0156803	0.154488	-0.101498	0.919155	0.97317	863.868	-0.112931	0.154873	-0.729184	0.465889	0.689066	863.868	-0.147351	0.15431	-0.954899	0.339629	0.927842	863.868	-0.0972505	0.218752	-0.44457	0.65663	0.999915	863.868	-0.244601	0.155051	-1.57756	0.114667	0.983253	Lmf1	76483	lipase maturation factor 1
ENSMUSG00000002280	406.451	0.604857	0.386082	1.56665	0.117196	0.364228	406.451	1.32082	0.385822	3.42338	0.000618466	0.00546055	406.451	-0.149661	0.385976	-0.387746	0.698204	0.993123	406.451	0.71596	0.545819	1.31172	0.189616	0.999915	406.451	0.566298	0.385928	1.46737	0.142276	1	Ciao3	67563	cytosolic iron-sulfur assembly component 3
ENSMUSG00000002289	3209.04	1.07561	0.384822	2.79509	0.00518856	0.0412996	3209.04	2.39247	0.385269	6.20987	5.30294e-10	1.92791e-08	3209.04	-1.20372	0.385491	-3.12257	0.00179282	0.10496	3209.04	1.31686	0.544537	2.41831	0.015593	0.700671	3209.04	0.113134	0.3846	0.294159	0.768636	1	Angptl4	57875	angiopoietin-like 4
ENSMUSG00000002297	45.9489	-0.545079	0.349018	-1.56175	0.118346	0.365636	45.9489	-0.38495	0.346508	-1.11094	0.266593	0.500148	45.9489	-0.248725	0.337744	-0.73643	0.461469	0.961217	45.9489	0.160129	0.491814	0.325588	0.744736	0.999915	45.9489	-0.0885962	0.357506	-0.247818	0.804275	1	Dbf4	27214	DBF4 zinc finger
ENSMUSG00000002307	246.832	-0.0439213	0.260787	-0.168418	0.866254	0.955003	246.832	0.0353359	0.262187	0.134773	0.892791	0.955063	246.832	-0.165447	0.260578	-0.634923	0.525479	0.976658	246.832	0.0792572	0.3698	0.214324	0.830294	0.999915	246.832	-0.0861898	0.262395	-0.328473	0.742554	1	Daxx	13163	Fas death domain-associated protein
ENSMUSG00000002308	72.4178	0.282318	0.259442	1.08817	0.27652	0.58615	72.4178	0.460068	0.261626	1.75849	0.0786635	0.229187	72.4178	-0.330094	0.265748	-1.24213	0.214188	0.872672	72.4178	0.17775	0.368454	0.482422	0.629507	0.999915	72.4178	-0.152344	0.255218	-0.596918	0.550562	1	Cd320	54219	CD320 antigen
ENSMUSG00000002319	708.045	0.263357	0.190753	1.38062	0.167397	0.443783	708.045	0.170747	0.191408	0.892056	0.372363	0.605685	708.045	-0.163288	0.19137	-0.853258	0.393516	0.941404	708.045	-0.0926101	0.270229	-0.34271	0.731817	0.999915	708.045	-0.255898	0.190791	-1.34125	0.17984	1	Ipo4	75751	importin 4
ENSMUSG00000002320	1033.16	0.0905552	0.123806	0.731426	0.464519	0.747469	1033.16	-0.0242947	0.12379	-0.196257	0.844409	0.930703	1033.16	-0.0916109	0.123531	-0.741606	0.458326	0.960159	1033.16	-0.11485	0.175077	-0.655996	0.511827	0.999915	1033.16	-0.206461	0.124065	-1.66413	0.0960865	0.957165	Tm9sf1	74140	transmembrane 9 superfamily member 1
ENSMUSG00000002324	30.0663	-2.36679	0.591494	-4.00137	6.29772e-05	0.00115724	30.0663	-1.78394	0.561131	-3.17918	0.00147693	0.0112511	30.0663	-0.0462771	0.528953	-0.0874881	0.930284	0.998727	30.0663	0.582849	0.815311	0.714879	0.474684	0.999915	30.0663	0.536573	0.620437	0.86483	0.387132	1	Rec8	56739	REC8 meiotic recombination protein
ENSMUSG00000002325	483.76	-0.943392	0.178475	-5.28586	1.25116e-07	4.61954e-06	483.76	-1.7647	0.180218	-9.79204	1.21816e-22	1.91367e-20	483.76	0.258349	0.174378	1.48154	0.138461	0.784512	483.76	-0.821306	0.253637	-3.23812	0.00120322	0.242548	483.76	-0.562957	0.184184	-3.05648	0.0022395	0.273965	Irf9	16391	interferon regulatory factor 9
ENSMUSG00000002326	160.36	-0.0358719	0.223688	-0.160366	0.872593	0.956969	160.36	-0.0421767	0.222306	-0.189724	0.849525	0.933274	160.36	0.101953	0.219828	0.463787	0.642801	0.98868	160.36	-0.00630478	0.315366	-0.0199919	0.98405	0.999915	160.36	0.0956485	0.226123	0.422994	0.6723	1	Gmpr2	105446	guanosine monophosphate reductase 2
ENSMUSG00000002329	168.089	-0.376383	0.2903	-1.29653	0.194791	0.483324	168.089	-0.0440415	0.287673	-0.153096	0.878323	0.948447	168.089	0.270897	0.28691	0.94419	0.345073	0.930976	168.089	0.332342	0.408692	0.813183	0.416113	0.999915	168.089	0.603239	0.291054	2.0726	0.0382094	0.726674	Mdp1	67881	magnesium-dependent phosphatase 1
ENSMUSG00000002332	1839.49	-0.269687	0.195675	-1.37824	0.168129	0.445057	1839.49	-0.136361	0.19574	-0.696645	0.486025	0.703835	1839.49	-0.265516	0.195455	-1.35845	0.174322	0.834191	1839.49	0.133326	0.276772	0.481717	0.630007	0.999915	1839.49	-0.132191	0.195959	-0.674584	0.49994	1	Dhrs1	52585	dehydrogenase/reductase (SDR family) member 1
ENSMUSG00000002342	316.221	0.224523	0.248813	0.902376	0.366857	0.674565	316.221	0.662487	0.249431	2.656	0.00790743	0.0426581	316.221	-0.513939	0.24919	-2.06243	0.0391663	0.516044	316.221	0.437965	0.352312	1.24312	0.213825	0.999915	316.221	-0.0759745	0.249054	-0.305053	0.760326	1	Tmem161a	234371	transmembrane protein 161A
ENSMUSG00000002343	70.6699	0.444194	0.25293	1.7562	0.0790551	0.283493	70.6699	0.309782	0.253552	1.22177	0.221795	0.446323	70.6699	0.238006	0.25247	0.942707	0.345831	0.931434	70.6699	-0.134411	0.358137	-0.375308	0.707432	0.999915	70.6699	0.103594	0.254009	0.407835	0.683395	1	Armc6	76813	armadillo repeat containing 6
ENSMUSG00000002345	173.662	0.0465589	0.160121	0.290774	0.771224	0.917313	173.662	-0.064981	0.161079	-0.403411	0.686646	0.84391	173.662	-0.0901924	0.159242	-0.566387	0.571131	0.981725	173.662	-0.11154	0.227123	-0.491098	0.623357	0.999915	173.662	-0.201732	0.161948	-1.24566	0.212889	1	Borcs8	72368	BLOC-1 related complex subunit 8
ENSMUSG00000002346	1494.17	-0.579302	0.142746	-4.05827	4.94379e-05	0.000945458	1494.17	-0.579323	0.143198	-4.0456	5.21894e-05	0.000676891	1494.17	-0.260582	0.142075	-1.83412	0.0666365	0.636594	1494.17	-2.05091e-05	0.202194	-0.000101433	0.999919	0.999919	1494.17	-0.260603	0.143864	-1.81145	0.070072	0.877085	Slc25a42	73095	solute carrier family 25, member 42
ENSMUSG00000002365	769.125	-0.0877988	0.125745	-0.698231	0.485033	0.762103	769.125	-0.181025	0.125166	-1.44628	0.1481	0.345915	769.125	0.0846095	0.124718	0.678408	0.497513	0.972457	769.125	-0.093226	0.177421	-0.52545	0.59927	0.999915	769.125	-0.00861659	0.12619	-0.068283	0.94556	1	Snx9	66616	sorting nexin 9
ENSMUSG00000002372	490.597	-0.0689296	0.151864	-0.453892	0.649907	0.864131	490.597	0.104126	0.15153	0.687167	0.491978	0.709397	490.597	-0.109116	0.151329	-0.721048	0.47088	0.963316	490.597	0.173056	0.214532	0.806668	0.419858	0.999915	490.597	0.0639399	0.152063	0.420482	0.674133	1	Ranbp3	71810	RAN binding protein 3
ENSMUSG00000002379	793.55	-0.022752	0.102397	-0.222194	0.824163	0.938138	793.55	0.112771	0.102586	1.09928	0.271644	0.505073	793.55	-0.185696	0.102113	-1.81854	0.0689814	0.642617	793.55	0.135523	0.144945	0.934997	0.34979	0.999915	793.55	-0.0501732	0.102869	-0.48774	0.625734	1	Ndufa11	69875	NADH:ubiquinone oxidoreductase subunit A11
ENSMUSG00000002393	1443.45	-0.641863	0.210449	-3.04997	0.00228867	0.0222527	1443.45	-0.888316	0.210247	-4.2251	2.38837e-05	0.00034087	1443.45	0.216823	0.209507	1.03492	0.300706	0.91122	1443.45	-0.246453	0.297477	-0.828475	0.407402	0.999915	1443.45	-0.0296301	0.211187	-0.140303	0.888421	1	Nr2f6	13864	nuclear receptor subfamily 2, group F, member 6
ENSMUSG00000002395	377.594	-0.0818932	0.11769	-0.695841	0.486528	0.762766	377.594	-0.327696	0.117691	-2.78437	0.0053631	0.0316203	377.594	0.062645	0.115818	0.540892	0.588582	0.983458	377.594	-0.245803	0.166439	-1.47683	0.139721	0.999915	377.594	-0.183158	0.119533	-1.53227	0.125455	0.997567	Use1	67023	unconventional SNARE in the ER 1 homolog (S. cerevisiae)
ENSMUSG00000002396	403.243	-0.767804	0.262696	-2.92279	0.00346909	0.0304243	403.243	-0.479542	0.262726	-1.82526	0.0679622	0.207983	403.243	-0.157469	0.26168	-0.601762	0.547333	0.979942	403.243	0.288262	0.371529	0.77588	0.43782	0.999915	403.243	0.130793	0.263738	0.49592	0.619951	1	Ocel1	77090	occludin/ELL domain containing 1
ENSMUSG00000002409	210.184	-0.648867	0.191087	-3.39567	0.000684612	0.00843306	210.184	-0.850588	0.194815	-4.36613	1.26467e-05	0.000194559	210.184	-0.259528	0.187116	-1.38699	0.165446	0.823766	210.184	-0.201721	0.272886	-0.739213	0.459777	0.999915	210.184	-0.461249	0.198632	-2.32213	0.0202258	0.581642	Dyrk1b	13549	dual-specificity tyrosine-(Y)-phosphorylation regulated kinase 1b
ENSMUSG00000002413	422.434	0.447843	0.137787	3.25024	0.00115306	0.0127982	422.434	0.431342	0.137305	3.14149	0.00168092	0.0123868	422.434	-0.041359	0.138601	-0.298404	0.765395	0.998727	422.434	-0.0165006	0.19452	-0.0848272	0.932399	0.999915	422.434	-0.0578596	0.136484	-0.42393	0.671617	1	Braf	109880	Braf transforming gene
ENSMUSG00000002416	409.805	0.140229	0.164768	0.851067	0.394732	0.695392	409.805	0.0178064	0.164595	0.108183	0.913851	0.964503	409.805	0.0133544	0.164471	0.0811958	0.935286	0.998727	409.805	-0.122422	0.232895	-0.525654	0.599128	0.999915	409.805	-0.109068	0.164891	-0.661453	0.508322	1	Ndufb2	68198	NADH:ubiquinone oxidoreductase subunit B2
ENSMUSG00000002428	166.695	-0.388297	0.247484	-1.56898	0.116653	0.363645	166.695	-0.458849	0.242875	-1.88924	0.0588596	0.188741	166.695	0.310141	0.242605	1.27838	0.201116	0.861711	166.695	-0.0705521	0.346751	-0.203466	0.838771	0.999915	166.695	0.239589	0.247749	0.967065	0.333512	1	Hltf	20585	helicase-like transcription factor
ENSMUSG00000002455	1007.77	0.208855	0.113265	1.84395	0.0651901	0.254023	1007.77	0.183624	0.11412	1.60905	0.107605	0.281643	1007.77	-0.274321	0.113792	-2.41072	0.015921	0.356561	1007.77	-0.025231	0.160786	-0.156922	0.875306	0.999915	1007.77	-0.299552	0.113594	-2.63705	0.00836316	0.441836	Prpf6	68879	pre-mRNA splicing factor 6
ENSMUSG00000002475	865.453	-0.0467977	0.157749	-0.296659	0.766727	0.915992	865.453	0.0114753	0.157218	0.0729897	0.941814	0.975225	865.453	0.0185963	0.157157	0.118329	0.905807	0.998727	865.453	0.058273	0.222716	0.261647	0.793593	0.999915	865.453	0.0768691	0.15781	0.4871	0.626188	1	Abhd3	106861	abhydrolase domain containing 3
ENSMUSG00000002477	127.465	0.360014	0.188757	1.90729	0.0564836	0.232527	127.465	0.303298	0.182558	1.66138	0.0966377	0.262394	127.465	0.218887	0.187332	1.16844	0.242628	0.883054	127.465	-0.0567156	0.262596	-0.21598	0.829003	0.999915	127.465	0.162172	0.18402	0.881272	0.378171	1	Snrpd1	20641	small nuclear ribonucleoprotein D1
ENSMUSG00000002486	35.2121	-0.290688	0.614124	-0.473338	0.635972	0.854989	35.2121	-0.117458	0.61669	-0.190465	0.848945	0.933274	35.2121	-0.652847	0.607559	-1.07454	0.28258	0.907511	35.2121	0.17323	0.870318	0.199042	0.84223	0.999915	35.2121	-0.479617	0.623159	-0.769655	0.441505	1	Tchp	77832	trichoplein, keratin filament binding
ENSMUSG00000002496	1152.77	0.575908	1.07688	0.534793	NA	NA	1152.77	0.040127	1.07683	0.0372639	NA	NA	1152.77	0.500068	1.07681	0.464399	NA	NA	1152.77	-0.53578	1.5229	-0.351815	NA	NA	1152.77	-0.0357197	1.07691	-0.0331688	NA	NA	Tsc2	22084	TSC complex subunit 2
ENSMUSG00000002504	274.501	-0.370925	0.234116	-1.58436	0.113111	0.356315	274.501	-0.0875657	0.233229	-0.375449	0.707327	0.854515	274.501	-0.177812	0.23238	-0.765179	0.444165	0.953641	274.501	0.283359	0.330464	0.857459	0.391191	0.999915	274.501	0.105547	0.23496	0.449213	0.653278	1	Slc9a3r2	65962	solute carrier family 9 (sodium/hydrogen exchanger), member 3 regulator 2
ENSMUSG00000002524	1112.22	0.342935	0.108468	3.16161	0.00156898	0.016533	1112.22	0.402135	0.108663	3.70075	0.00021496	0.00228546	1112.22	-0.185805	0.108975	-1.70503	0.0881895	0.696021	1112.22	0.0591997	0.153535	0.385578	0.699809	0.999915	1112.22	-0.126605	0.108155	-1.17059	0.241765	1	Puf60	67959	poly-U binding splicing factor 60
ENSMUSG00000002546	661.253	0.142261	0.131704	1.08016	0.280071	0.590158	661.253	0.188568	0.131469	1.43432	0.151481	0.351159	661.253	-0.0528526	0.131663	-0.401424	0.688108	0.993001	661.253	0.0463064	0.186091	0.248837	0.803487	0.999915	661.253	-0.00654627	0.13151	-0.0497777	0.9603	1	Golga2	99412	golgi autoantigen, golgin subfamily a, 2
ENSMUSG00000002550	630.568	0.0563565	0.22924	0.24584	0.805806	0.931338	630.568	0.316659	0.228644	1.38495	0.166069	0.373345	630.568	-0.0718214	0.228731	-0.314	0.753521	0.998727	630.568	0.260303	0.323773	0.803967	0.421416	0.999915	630.568	0.188481	0.229153	0.822511	0.410786	1	Uck1	22245	uridine-cytidine kinase 1
ENSMUSG00000002578	65.4527	1.31366	0.873244	1.50434	0.132494	0.389294	65.4527	0.487279	0.890759	0.547038	0.584353	0.777551	65.4527	-0.518751	0.887729	-0.584358	0.55898	0.981725	65.4527	-0.826377	1.2474	-0.66248	0.507664	0.999915	65.4527	-1.34513	0.876323	-1.53497	0.124791	0.997194	Ikzf4	22781	IKAROS family zinc finger 4
ENSMUSG00000002580	503.467	-0.0622991	0.16514	-0.377249	0.705988	0.89155	503.467	-0.324709	0.164987	-1.96809	0.0490582	0.165566	503.467	0.089066	0.164035	0.542969	0.587151	0.983458	503.467	-0.262409	0.233435	-1.12412	0.260962	0.999915	503.467	-0.173344	0.166086	-1.0437	0.296624	1	Mien1	103742	migration and invasion enhancer 1
ENSMUSG00000002588	8996.06	-0.142844	0.226819	-0.629769	0.528846	0.790527	8996.06	-0.212157	0.226783	-0.935506	0.349528	0.584702	8996.06	0.10707	0.226762	0.472168	0.636807	0.987482	8996.06	-0.0693134	0.320745	-0.216101	0.828909	0.999915	8996.06	0.037756	0.22684	0.166443	0.867808	1	Pon1	18979	paraoxonase 1
ENSMUSG00000002602	257.513	-0.118762	0.401216	-0.296006	0.767225	0.915992	257.513	-0.675823	0.399716	-1.69076	0.0908831	0.252333	257.513	0.501171	0.398895	1.2564	0.208971	0.870595	257.513	-0.557061	0.566345	-0.983607	0.325309	0.999915	257.513	-0.0558901	0.402032	-0.139019	0.889435	1	Axl	26362	AXL receptor tyrosine kinase
ENSMUSG00000002603	112.043	-0.617196	0.409504	-1.50718	0.131765	0.388037	112.043	-0.670071	0.408799	-1.63912	0.101188	0.270526	112.043	-0.0191149	0.40541	-0.0471496	0.962394	0.998858	112.043	-0.0528747	0.578628	-0.0913795	0.927191	0.999915	112.043	-0.07199	0.41286	-0.174369	0.861575	1	Tgfb1	21803	transforming growth factor, beta 1
ENSMUSG00000002608	422.536	-0.0473085	0.221418	-0.213662	0.830811	0.940024	422.536	0.031505	0.220722	0.142736	0.886499	0.952049	422.536	0.0800239	0.220605	0.362747	0.716794	0.995476	422.536	0.0788135	0.31264	0.25209	0.800972	0.999915	422.536	0.158837	0.221534	0.716986	0.473383	1	Ccdc97	52132	coiled-coil domain containing 97
ENSMUSG00000002617	40.2353	0.422653	0.44489	0.950015	0.342104	0.651671	40.2353	0.0535696	0.44068	0.121561	0.903246	0.95983	40.2353	0.212082	0.440706	0.481232	0.630352	0.986301	40.2353	-0.369083	0.6262	-0.589402	0.555592	0.999915	40.2353	-0.157002	0.444865	-0.352921	0.724147	1	Zfp40	22700	zinc finger protein 40
ENSMUSG00000002625	553.112	-0.108179	0.171566	-0.630537	0.528343	0.789987	553.112	-0.15023	0.171883	-0.874021	0.382107	0.614813	553.112	-0.0500192	0.170688	-0.293045	0.769488	0.998727	553.112	-0.042051	0.242855	-0.173152	0.862532	0.999915	553.112	-0.0920703	0.172755	-0.532952	0.594067	1	Akap8l	54194	A kinase (PRKA) anchor protein 8-like
ENSMUSG00000002635	111.213	-0.144772	0.250089	-0.578881	0.562669	0.815575	111.213	-0.113522	0.246664	-0.460231	0.645351	0.818127	111.213	0.196668	0.246394	0.798185	0.424763	0.948345	111.213	0.0312496	0.351266	0.0889628	0.929111	0.999915	111.213	0.227918	0.250355	0.910376	0.362624	1	Pdcd2l	68079	programmed cell death 2-like
ENSMUSG00000002658	298.996	0.120916	0.141709	0.85327	0.393509	0.694561	298.996	0.291859	0.139559	2.0913	0.0365016	0.134422	298.996	0.0220604	0.141007	0.156448	0.87568	0.998727	298.996	0.170943	0.198892	0.859476	0.390078	0.999915	298.996	0.193003	0.140267	1.37597	0.168832	1	Gtf2f1	98053	general transcription factor IIF, polypeptide 1
ENSMUSG00000002660	797.041	0.17148	0.10447	1.64143	0.100708	0.33115	797.041	0.104225	0.104723	0.99524	0.31962	0.555427	797.041	-0.10955	0.104532	-1.04801	0.294635	0.907511	797.041	-0.0672548	0.147922	-0.454665	0.64935	0.999915	797.041	-0.176805	0.104662	-1.6893	0.0911618	0.939067	Clpp	53895	caseinolytic mitochondrial matrix peptidase proteolytic subunit
ENSMUSG00000002661	138.643	-0.334866	0.215485	-1.55401	0.120182	0.368524	138.643	-0.115066	0.215439	-0.534102	0.593271	0.784351	138.643	-0.220279	0.211865	-1.03971	0.298474	0.910007	138.643	0.2198	0.304709	0.721343	0.470698	0.999915	138.643	-0.000479206	0.218999	-0.00218816	0.998254	1	Alkbh7	66400	alkB homolog 7
ENSMUSG00000002668	55.4849	0.296682	0.607041	0.488735	0.625029	0.849406	55.4849	-0.645573	0.605143	-1.06681	0.286057	0.521522	55.4849	0.748589	0.601225	1.2451	0.213093	0.872539	55.4849	-0.942256	0.857144	-1.0993	0.271639	0.999915	55.4849	-0.193668	0.610921	-0.31701	0.751236	1	Dennd1c	70785	DENN/MADD domain containing 1C
ENSMUSG00000002679	120.306	0.164524	0.227774	0.722315	0.470101	0.751338	120.306	0.162368	0.225313	0.720631	0.471137	0.693282	120.306	0.023209	0.226368	0.102528	0.918337	0.998727	120.306	-0.00215671	0.320386	-0.0067316	0.994629	0.999915	120.306	0.0210521	0.226726	0.0928528	0.926021	1	Med6	69792	mediator complex subunit 6
ENSMUSG00000002699	85.8921	-0.99058	0.702266	-1.41055	0.158378	0.431043	85.8921	-1.32931	0.704398	-1.88715	0.0591397	0.189298	85.8921	2.26617	0.699526	3.23958	0.00119705	0.0778914	85.8921	-0.338726	0.994662	-0.340544	0.733447	0.999915	85.8921	1.92744	0.707118	2.72577	0.00641511	0.406638	Lcp2	16822	lymphocyte cytosolic protein 2
ENSMUSG00000002718	628.525	0.17829	0.143578	1.24177	0.214322	0.509463	628.525	0.159274	0.142375	1.11869	0.263271	0.496669	628.525	0.138544	0.142864	0.969764	0.332164	0.926897	628.525	-0.0190164	0.202201	-0.094047	0.925072	0.999915	628.525	0.119527	0.143092	0.835321	0.403537	1	Cse1l	110750	chromosome segregation 1-like (S. cerevisiae)
ENSMUSG00000002728	238.863	0.400893	0.18529	2.1636	0.0304949	0.15465	238.863	0.531233	0.183261	2.89877	0.00374629	0.0238164	238.863	0.0451401	0.186045	0.242629	0.808292	0.998727	238.863	0.13034	0.260609	0.500135	0.61698	0.999915	238.863	0.17548	0.182494	0.961562	0.336269	1	Naa20	67877	N(alpha)-acetyltransferase 20, NatB catalytic subunit
ENSMUSG00000002731	172.24	-0.106271	0.189346	-0.56125	0.574627	0.822176	172.24	-0.284164	0.186583	-1.52299	0.127762	0.314507	172.24	0.221482	0.185462	1.19422	0.232393	0.87999	172.24	-0.177893	0.265829	-0.669201	0.503368	0.999915	172.24	0.0435892	0.190444	0.228882	0.818961	1	Prkra	23992	protein kinase, interferon inducible double stranded RNA dependent activator
ENSMUSG00000002732	30.3304	-0.120756	0.377153	-0.320178	0.748833	0.909071	30.3304	-0.444349	0.369771	-1.20169	0.229485	0.456177	30.3304	0.243402	0.366767	0.663643	0.506919	0.973567	30.3304	-0.323593	0.528181	-0.612656	0.540104	0.999915	30.3304	-0.0801909	0.380075	-0.210987	0.832897	1	Fkbp7	14231	FK506 binding protein 7
ENSMUSG00000002733	405.929	0.0656791	0.159621	0.411469	0.680729	0.879638	405.929	0.273563	0.158305	1.72807	0.0839753	0.239349	405.929	-0.0289909	0.158996	-0.182337	0.855319	0.998727	405.929	0.207884	0.22481	0.924709	0.355117	0.999915	405.929	0.178893	0.158933	1.12559	0.26034	1	Plekha3	83435	pleckstrin homology domain-containing, family A (phosphoinositide binding specific) member 3
ENSMUSG00000002741	767.869	-0.119189	0.133311	-0.89407	0.371284	0.67792	767.869	-0.214335	0.132994	-1.61161	0.107046	0.280905	767.869	0.0662727	0.132303	0.500918	0.616429	0.985903	767.869	-0.0951461	0.188306	-0.505273	0.613367	0.999915	767.869	-0.0288735	0.133997	-0.215478	0.829395	1	Ykt6	56418	YKT6 v-SNARE homolog (S. cerevisiae)
ENSMUSG00000002748	784.406	-0.0752302	0.136839	-0.54977	0.582477	0.82689	784.406	0.00428337	0.13651	0.0313778	0.974968	0.988431	784.406	-0.0737624	0.136286	-0.541233	0.588347	0.983458	784.406	0.0795136	0.193287	0.411375	0.680797	0.999915	784.406	0.0057511	0.137062	0.0419597	0.966531	1	Baz1b	22385	bromodomain adjacent to zinc finger domain, 1B
ENSMUSG00000002763	1436.16	-0.0862734	0.121789	-0.708385	0.478706	0.75706	1436.16	-0.138226	0.121856	-1.13434	0.256653	0.488986	1436.16	-0.0675812	0.121442	-0.556488	0.577878	0.981725	1436.16	-0.0519522	0.172283	-0.301552	0.762994	0.999915	1436.16	-0.119533	0.122201	-0.97817	0.32799	1	Pex6	224824	peroxisomal biogenesis factor 6
ENSMUSG00000002767	448.535	-0.24356	0.167613	-1.45311	0.146192	0.412081	448.535	-0.147633	0.167734	-0.880163	0.378771	0.612051	448.535	-0.133038	0.166783	-0.797672	0.425061	0.948399	448.535	0.0959269	0.237126	0.40454	0.685816	0.999915	448.535	-0.0371113	0.168559	-0.220168	0.82574	1	Mrpl2	27398	mitochondrial ribosomal protein L2
ENSMUSG00000002768	521.783	-0.0539569	0.108483	-0.497378	0.618923	0.845969	521.783	-0.286946	0.108194	-2.65214	0.00799841	0.0429533	521.783	0.0766351	0.106957	0.716505	0.47368	0.964092	521.783	-0.232989	0.153214	-1.52068	0.12834	0.999915	521.783	-0.156354	0.109703	-1.42525	0.154085	1	Mea1	17256	male enhanced antigen 1
ENSMUSG00000002769	26796.6	0.457571	0.130307	3.51148	0.000445623	0.00587618	26796.6	0.285771	0.13031	2.193	0.028307	0.111649	26796.6	-0.0358703	0.130323	-0.275241	0.783131	0.998727	26796.6	-0.171801	0.184284	-0.932259	0.351203	0.999915	26796.6	-0.207671	0.130294	-1.59386	0.110967	0.98185	Gnmt	14711	glycine N-methyltransferase
ENSMUSG00000002778	1670.69	-0.0961328	0.0908097	-1.05862	0.289774	0.600807	1670.69	-0.0404182	0.090771	-0.445277	0.65612	0.824769	1670.69	-0.0974202	0.090435	-1.07724	0.281373	0.907154	1670.69	0.0557146	0.128397	0.433925	0.664343	0.999915	1670.69	-0.0417056	0.0911443	-0.457578	0.647255	1	Kdelr1	68137	KDEL (Lys-Asp-Glu-Leu) endoplasmic reticulum protein retention receptor 1
ENSMUSG00000002781	338.99	0.0753239	0.255344	0.29499	0.768001	0.916175	338.99	-0.136717	0.255031	-0.536079	0.591904	0.783512	338.99	-0.143087	0.254019	-0.563292	0.573236	0.981725	338.99	-0.212041	0.360889	-0.58755	0.556834	0.999915	338.99	-0.355128	0.25635	-1.38532	0.165954	1	Tmem143	70209	transmembrane protein 143
ENSMUSG00000002797	84.6976	0.431386	0.24125	1.78813	0.0737558	0.272605	84.6976	-0.301451	0.234955	-1.28301	0.199488	0.418062	84.6976	0.523433	0.236294	2.21517	0.0267484	0.446263	84.6976	-0.732837	0.336758	-2.17615	0.0295438	0.872865	84.6976	-0.209405	0.239939	-0.87274	0.382805	1	Ggct	110175	gamma-glutamyl cyclotransferase
ENSMUSG00000002803	172.515	-0.503878	0.228565	-2.20453	0.0274868	0.143755	172.515	-0.314734	0.226106	-1.39197	0.16393	0.37019	172.515	0.0524629	0.223793	0.234426	0.814654	0.998727	172.515	0.189145	0.321505	0.58831	0.556324	0.999915	172.515	0.241607	0.230829	1.04669	0.295241	1	Btbd6	399566	BTB (POZ) domain containing 6
ENSMUSG00000002804	452.831	-0.0529073	0.142834	-0.370411	0.711076	0.892738	452.831	-0.029398	0.143137	-0.205384	0.837272	0.9266	452.831	-0.123155	0.142281	-0.865576	0.386723	0.941158	452.831	0.0235092	0.202212	0.11626	0.907446	0.999915	452.831	-0.099646	0.143687	-0.693496	0.487999	1	Nudt14	66174	nudix (nucleoside diphosphate linked moiety X)-type motif 14
ENSMUSG00000002812	731.115	-0.466287	0.25779	-1.80879	0.0704842	0.264905	731.115	-0.196625	0.257282	-0.764239	0.444725	0.672957	731.115	-0.169341	0.257058	-0.658766	0.510046	0.974348	731.115	0.269662	0.364211	0.740401	0.459057	0.999915	731.115	0.100321	0.258013	0.388821	0.697409	1	Flii	14248	flightless I actin binding protein
ENSMUSG00000002814	107.558	-0.205733	0.206143	-0.998014	0.318273	0.630614	107.558	-0.341892	0.207189	-1.65014	0.0989137	0.26672	107.558	-0.114185	0.202766	-0.563137	0.573342	0.981725	107.558	-0.136159	0.292271	-0.465865	0.641312	0.999915	107.558	-0.250344	0.210495	-1.18931	0.234316	1	Top3a	21975	topoisomerase (DNA) III alpha
ENSMUSG00000002820	461.204	-0.0849619	0.161669	-0.525529	0.599216	0.834635	461.204	-0.0848866	0.161587	-0.525329	0.599354	0.788927	461.204	-0.13591	0.160843	-0.844981	0.398121	0.943357	461.204	7.53134e-05	0.228577	0.000329488	0.999737	0.999915	461.204	-0.135834	0.162409	-0.83637	0.402947	1	Atg4d	235040	autophagy related 4D, cysteine peptidase
ENSMUSG00000002825	58.9079	0.420897	0.354858	1.1861	0.235583	0.537855	58.9079	1.00789	0.358783	2.80918	0.00496681	0.0298155	58.9079	-0.460436	0.362306	-1.27085	0.203783	0.864322	58.9079	0.586989	0.504628	1.16321	0.244744	0.999915	58.9079	0.126552	0.35126	0.36028	0.718638	1	Qtrt1	60507	queuine tRNA-ribosyltransferase catalytic subunit 1
ENSMUSG00000002831	622.818	3.50189	0.373054	9.38708	6.16862e-21	1.99681e-18	622.818	4.70423	0.381196	12.3407	5.46713e-35	5.35339e-32	622.818	-1.01333	0.389589	-2.60103	0.00929452	0.274188	622.818	1.20235	0.533366	2.25426	0.0241799	0.82382	622.818	0.189013	0.36428	0.518867	0.603854	1	Plin4	57435	perilipin 4
ENSMUSG00000002833	368.743	0.327852	0.262506	1.24893	0.21169	0.506254	368.743	-0.102287	0.262611	-0.389499	0.696907	0.848918	368.743	0.251311	0.262371	0.957844	0.338142	0.927842	368.743	-0.430139	0.371314	-1.15842	0.246691	0.999915	368.743	-0.178828	0.262746	-0.680614	0.496116	1	Hdgfl2	15193	HDGF like 2
ENSMUSG00000002844	131.369	0.224743	0.214016	1.05012	0.293663	0.6042	131.369	-0.252783	0.219277	-1.1528	0.248992	0.480053	131.369	-0.120125	0.213064	-0.563796	0.572893	0.981725	131.369	-0.477525	0.306407	-1.55847	0.119123	0.999915	131.369	-0.59765	0.220202	-2.7141	0.00664557	0.411385	Adprh	11544	ADP-ribosylarginine hydrolase
ENSMUSG00000002845	201.751	0.192227	0.257021	0.747903	0.454518	0.741942	201.751	0.20152	0.25195	0.799841	0.423803	0.654098	201.751	0.267186	0.253927	1.05221	0.292701	0.907511	201.751	0.0092931	0.359914	0.0258203	0.979401	0.999915	201.751	0.276479	0.255067	1.08394	0.27839	1	Tmem39a	67846	transmembrane protein 39a
ENSMUSG00000002846	418.166	-0.0744947	0.148558	-0.501453	0.616053	0.844229	418.166	-0.0823007	0.147956	-0.556251	0.57804	0.773377	418.166	0.00294172	0.147297	0.0199713	0.984066	0.999706	418.166	-0.00780606	0.209667	-0.0372307	0.970301	0.999915	418.166	-0.00486444	0.149211	-0.032601	0.973993	1	Timmdc1	76916	translocase of inner mitochondrial membrane domain containing 1
ENSMUSG00000002847	727.928	0.102726	0.199633	0.514573	0.606851	0.839573	727.928	-0.345158	0.199194	-1.73277	0.0831368	0.237737	727.928	0.297559	0.198965	1.49553	0.134776	0.780586	727.928	-0.447884	0.282014	-1.58816	0.11225	0.999915	727.928	-0.150326	0.199862	-0.752147	0.451963	1	Pla1a	85031	phospholipase A1 member A
ENSMUSG00000002870	38.9921	-1.20013	0.404682	-2.96561	0.0030208	0.0275197	38.9921	-1.1031	0.385997	-2.85779	0.00426608	0.0264006	38.9921	0.352679	0.371001	0.950614	0.341801	0.928311	38.9921	0.0970327	0.55925	0.173505	0.862254	0.999915	38.9921	0.449711	0.418472	1.07465	0.282531	1	Mcm2	17216	minichromosome maintenance complex component 2
ENSMUSG00000002871	352.629	-0.512788	0.284972	-1.79944	0.0719499	0.268369	352.629	-0.527434	0.283982	-1.85728	0.0632718	0.197933	352.629	0.0495391	0.283033	0.17503	0.861056	0.998727	352.629	-0.014646	0.402312	-0.0364046	0.97096	0.999915	352.629	0.0348928	0.285915	0.122039	0.902868	1	Tpra1	24100	transmembrane protein, adipocyte asscociated 1
ENSMUSG00000002881	848.723	-0.336807	0.121816	-2.76488	0.00569443	0.044574	848.723	-0.460158	0.120666	-3.81349	0.000137019	0.00156569	848.723	0.211634	0.119927	1.7647	0.0776149	0.676975	848.723	-0.123352	0.171463	-0.719408	0.47189	0.999915	848.723	0.0882828	0.122544	0.720418	0.471268	1	Nab1	17936	Ngfi-A binding protein 1
ENSMUSG00000002885	237.492	-0.557013	0.364432	-1.52844	0.126403	0.380392	237.492	-0.266135	0.362902	-0.733352	0.463344	0.687376	237.492	-0.0571057	0.361846	-0.157818	0.8746	0.998727	237.492	0.290878	0.514304	0.565577	0.571682	0.999915	237.492	0.233772	0.36548	0.639629	0.522414	1	Adgre5	26364	adhesion G protein-coupled receptor E5
ENSMUSG00000002897	293.497	0.306495	0.226116	1.35548	0.175266	0.455302	293.497	-0.113168	0.225649	-0.501524	0.616003	0.801828	293.497	0.187141	0.225283	0.830691	0.406148	0.943749	293.497	-0.419663	0.319446	-1.31372	0.18894	0.999915	293.497	-0.232523	0.22648	-1.02668	0.304571	1	Il17ra	16172	interleukin 17 receptor A
ENSMUSG00000002900	102.193	0.717902	0.480608	1.49374	0.135244	0.393969	102.193	0.718231	0.479057	1.49926	0.133806	0.323644	102.193	0.0219495	0.480122	0.0457166	0.963536	0.998858	102.193	0.000328984	0.678587	0.000484808	0.999613	0.999915	102.193	0.0222774	0.479545	0.0464554	0.962947	1	Lamb1	16777	laminin B1
ENSMUSG00000002908	76.6008	-0.178398	0.432327	-0.412647	0.679865	0.879382	76.6008	0.00104951	0.432426	0.00242704	0.998064	0.998907	76.6008	-0.150555	0.431959	-0.348541	0.727434	0.997835	76.6008	0.179448	0.611472	0.293469	0.769164	0.999915	76.6008	0.0288919	0.432793	0.066757	0.946775	1	Kcnn1	84036	potassium intermediate/small conductance calcium-activated channel, subfamily N, member 1
ENSMUSG00000002910	386.859	2.0868	0.32828	6.35677	2.06046e-10	1.33742e-08	386.859	1.54135	0.326953	4.7143	2.42543e-06	4.4202e-05	386.859	0.614631	0.331637	1.85333	0.0638357	0.622299	386.859	-0.545449	0.463321	-1.17726	0.239092	0.999915	386.859	0.0691811	0.323548	0.21382	0.830687	1	Arrdc2	70807	arrestin domain containing 2
ENSMUSG00000002944	515.771	0.753352	0.312631	2.40971	0.0159651	0.0969844	515.771	-0.0164478	0.309298	-0.0531779	0.95759	0.981692	515.771	1.26171	0.311574	4.04947	5.1333e-05	0.0127376	515.771	-0.769799	0.439777	-1.75043	0.0800438	0.999915	515.771	0.491909	0.310364	1.58494	0.112979	0.982683	Cd36	12491	CD36 molecule
ENSMUSG00000002948	586.239	-0.211555	0.265767	-0.796018	0.426022	0.719399	586.239	-0.463389	0.265736	-1.74379	0.0811952	0.234163	586.239	-0.175536	0.265354	-0.661515	0.508282	0.974274	586.239	-0.251833	0.375829	-0.670074	0.50281	0.999915	586.239	-0.427369	0.266148	-1.60576	0.108328	0.977728	Map2k7	26400	mitogen-activated protein kinase kinase 7
ENSMUSG00000002949	580.158	0.0625554	0.108853	0.57468	0.565508	0.817202	580.158	-0.181317	0.108155	-1.67646	0.0936474	0.25679	580.158	0.00190098	0.107938	0.0176118	0.985949	0.999706	580.158	-0.243873	0.153448	-1.58928	0.111996	0.999915	580.158	-0.241972	0.109068	-2.21855	0.0265174	0.636667	Timm44	21856	translocase of inner mitochondrial membrane 44
ENSMUSG00000002957	1437.82	-0.286026	0.141499	-2.02139	0.0432391	0.195311	1437.82	-0.239772	0.141069	-1.69968	0.0891908	0.249135	1437.82	0.0646333	0.140768	0.459146	0.646129	0.989565	1437.82	0.0462536	0.199806	0.231492	0.816932	0.999915	1437.82	0.110887	0.141798	0.782004	0.434212	1	Ap2a2	11772	adaptor-related protein complex 2, alpha 2 subunit
ENSMUSG00000002963	433.121	-0.0986017	0.383532	-0.257088	0.797111	0.927158	433.121	0.389666	0.383534	1.01599	0.309635	0.545445	433.121	0.272872	0.383088	0.712296	0.476282	0.964092	433.121	0.488267	0.542397	0.900202	0.368013	0.999915	433.121	0.761139	0.383977	1.98225	0.0474514	0.768904	Pnkp	59047	polynucleotide kinase 3'- phosphatase
ENSMUSG00000002968	936.285	-0.281657	0.238925	-1.17885	0.238458	0.541644	936.285	0.0971729	0.23909	0.406427	0.684429	0.842059	936.285	-0.285726	0.238814	-1.19644	0.231526	0.87999	936.285	0.37883	0.338008	1.12077	0.262385	0.999915	936.285	0.0931032	0.239201	0.389226	0.697109	1	Med25	75613	mediator complex subunit 25
ENSMUSG00000002980	66.5264	0.190626	0.31474	0.605663	0.544739	0.802402	66.5264	-0.360472	0.316901	-1.13749	0.255333	0.487386	66.5264	0.556466	0.318361	1.74791	0.0804803	0.684695	66.5264	-0.551099	0.44664	-1.23388	0.217249	0.999915	66.5264	0.00536656	0.313263	0.0171312	0.986332	1	Bcam	57278	basal cell adhesion molecule
ENSMUSG00000002981	2265.61	0.381663	0.240269	1.58848	0.112178	0.354435	2265.61	0.341108	0.240266	1.41971	0.155692	0.357655	2265.61	-0.0845211	0.240272	-0.351772	0.725009	0.997546	2265.61	-0.0405554	0.33979	-0.119354	0.904995	0.999915	2265.61	-0.125077	0.240263	-0.520583	0.602657	1	Clptm1	56457	cleft lip and palate associated transmembrane protein 1
ENSMUSG00000002984	650.061	0.362491	0.152851	2.37153	0.0177148	0.104661	650.061	0.336637	0.152955	2.20088	0.0277442	0.11004	650.061	-0.132596	0.153309	-0.864892	0.387098	0.941158	650.061	-0.0258535	0.216238	-0.119561	0.904831	0.999915	650.061	-0.158449	0.152497	-1.03903	0.298789	1	Tomm40	53333	translocase of outer mitochondrial membrane 40
ENSMUSG00000002985	207956	0.0697754	0.0915973	0.761763	0.446202	0.736331	207956	-0.147454	0.0915948	-1.60986	0.107429	0.28152	207956	0.14932	0.0915938	1.63024	0.103051	0.729886	207956	-0.21723	0.129536	-1.67698	0.0935464	0.999915	207956	-0.0679101	0.0915983	-0.74139	0.458457	1	Apoe	11816	apolipoprotein E
ENSMUSG00000002992	1359.16	0.350565	0.192498	1.82113	0.0685868	0.261174	1359.16	0.52451	0.192385	2.72636	0.00640366	0.0360364	1359.16	-0.104119	0.192709	-0.540295	0.588994	0.983458	1359.16	0.173945	0.272153	0.639144	0.522729	0.999915	1359.16	0.0698255	0.192174	0.363346	0.716347	1	Apoc2	11813	apolipoprotein C-II
ENSMUSG00000002996	1288.17	0.212541	0.166166	1.27909	0.200864	0.491358	1288.17	-0.0861904	0.166244	-0.518456	0.60414	0.792457	1288.17	-0.0139642	0.166059	-0.0840919	0.932983	0.998727	1288.17	-0.298732	0.235049	-1.27093	0.203753	0.999915	1288.17	-0.312696	0.166351	-1.87974	0.0601438	0.832783	Hbp1	73389	high mobility group box transcription factor 1
ENSMUSG00000003031	399.058	-0.0828961	0.159689	-0.51911	0.603684	0.837779	399.058	0.179257	0.159083	1.12682	0.259819	0.492705	399.058	-0.152024	0.158965	-0.956334	0.338903	0.927842	399.058	0.262154	0.225406	1.16303	0.244818	0.999915	399.058	0.11013	0.159806	0.689146	0.490731	1	Cdkn1b	12576	cyclin-dependent kinase inhibitor 1B
ENSMUSG00000003032	30.6836	0.298124	0.39756	0.749886	0.453324	0.741541	30.6836	0.320374	0.39864	0.803669	0.421588	0.652322	30.6836	-0.118699	0.401331	-0.295764	0.76741	0.998727	30.6836	0.0222501	0.562998	0.0395208	0.968475	0.999915	30.6836	-0.0964497	0.394842	-0.244274	0.807019	1	Klf4	16600	Kruppel-like factor 4 (gut)
ENSMUSG00000003033	438.057	-0.180796	0.136327	-1.32619	0.184776	0.469097	438.057	-0.246925	0.136074	-1.81463	0.0695807	0.211525	438.057	-0.0365617	0.1348	-0.27123	0.786214	0.998727	438.057	-0.0661287	0.192617	-0.343317	0.73136	0.999915	438.057	-0.102691	0.137587	-0.746365	0.455447	1	Ap1m1	11767	adaptor-related protein complex AP-1, mu subunit 1
ENSMUSG00000003037	993.862	0.192344	0.174058	1.10505	0.269136	0.577039	993.862	-0.10309	0.173762	-0.59328	0.552994	0.755566	993.862	0.291932	0.173581	1.68182	0.0926045	0.706285	993.862	-0.295433	0.245946	-1.20121	0.229669	0.999915	993.862	-0.00350177	0.174239	-0.0200975	0.983966	1	Rab8a	17274	RAB8A, member RAS oncogene family
ENSMUSG00000003038	352.869	0.064472	0.201784	0.319511	0.749339	0.909071	352.869	-0.458358	0.200912	-2.28139	0.0225252	0.0942559	352.869	0.312086	0.20011	1.55957	0.118862	0.762211	352.869	-0.52283	0.284749	-1.83611	0.0663416	0.999915	352.869	-0.210745	0.202578	-1.04031	0.298195	1	Hmgn2	15331	high mobility group nucleosomal binding domain 2
ENSMUSG00000003039	588.55	-0.00377762	0.115918	-0.0325887	0.974003	0.991297	588.55	-0.178562	0.115772	-1.54236	0.122986	0.306602	588.55	0.016714	0.114955	0.145397	0.884398	0.998727	588.55	-0.174784	0.163829	-1.06687	0.286032	0.999915	588.55	-0.15807	0.116729	-1.35417	0.175683	1	Fam32a	67922	family with sequence similarity 32, member A
ENSMUSG00000003053	32839	-0.0605634	0.228811	-0.264688	0.79125	0.924662	32839	0.00640327	0.2288	0.0279863	0.977673	0.989665	32839	0.0401857	0.228799	0.175637	0.860579	0.998727	32839	0.0669667	0.32358	0.206956	0.836044	0.999915	32839	0.107152	0.228812	0.468298	0.639572	1	Cyp2c29	13095	cytochrome P450, family 2, subfamily c, polypeptide 29
ENSMUSG00000003062	116.178	0.342044	0.212666	1.60836	0.107756	0.345145	116.178	-0.300427	0.209452	-1.43435	0.151473	0.351159	116.178	0.358552	0.209613	1.71054	0.0871662	0.694364	116.178	-0.642471	0.298491	-2.15239	0.0313663	0.882408	116.178	-0.28392	0.212508	-1.33605	0.181534	1	Stard3nl	76205	STARD3 N-terminal like
ENSMUSG00000003068	1065.06	-0.209686	0.08514	-2.46284	0.0137842	0.0876311	1065.06	-0.300764	0.0850121	-3.5379	0.000403328	0.00385489	1065.06	-0.0689086	0.0839851	-0.820486	0.411939	0.94672	1065.06	-0.0910781	0.120316	-0.756992	0.449055	0.999915	1065.06	-0.159987	0.0861532	-1.857	0.0633109	0.850443	Stk11	20869	serine/threonine kinase 11
ENSMUSG00000003072	4626.16	0.180314	0.0941526	1.91512	0.0554767	0.229378	4626.16	0.188855	0.0941869	2.00511	0.0449518	0.155813	4626.16	-0.117832	0.0941906	-1.251	0.210935	0.871715	4626.16	0.0085406	0.133176	0.0641301	0.948867	0.999915	4626.16	-0.109292	0.0941489	-1.16084	0.245707	1	Atp5d	66043	ATP synthase, H+ transporting, mitochondrial F1 complex, delta subunit
ENSMUSG00000003099	654.444	0.0738611	0.137217	0.538279	0.590385	0.830594	654.444	0.390335	0.136823	2.85285	0.00433287	0.0266746	654.444	-0.122529	0.137182	-0.893186	0.371757	0.935936	654.444	0.316474	0.193776	1.6332	0.102428	0.999915	654.444	0.193944	0.136858	1.41712	0.156447	1	Ppp5c	19060	protein phosphatase 5, catalytic subunit
ENSMUSG00000003119	346.32	0.335918	0.151623	2.21548	0.0267273	0.141395	346.32	0.137535	0.151353	0.9087	0.363508	0.598202	346.32	0.0323248	0.152154	0.212447	0.831758	0.998727	346.32	-0.198384	0.214237	-0.926001	0.354445	0.999915	346.32	-0.166059	0.150819	-1.10104	0.270877	1	Cdk12	69131	cyclin-dependent kinase 12
ENSMUSG00000003123	296.942	-0.606801	0.307012	-1.97647	0.0481013	0.208463	296.942	-0.289602	0.307093	-0.943041	0.34566	0.581004	296.942	-0.458429	0.305644	-1.49988	0.133645	0.778619	296.942	0.317199	0.434238	0.730473	0.465101	0.999915	296.942	-0.14123	0.308455	-0.457863	0.647051	1	Lipe	16890	lipase, hormone sensitive
ENSMUSG00000003131	476.974	0.365812	0.198586	1.84209	0.0654625	0.254596	476.974	0.513294	0.198595	2.58463	0.00974832	0.049882	476.974	0.237904	0.1989	1.1961	0.231659	0.87999	476.974	0.147483	0.280849	0.525132	0.599492	0.999915	476.974	0.385387	0.198279	1.94365	0.0519372	0.793892	Pafah1b2	18475	platelet-activating factor acetylhydrolase, isoform 1b, subunit 2
ENSMUSG00000003134	376.193	0.41319	0.344684	1.19875	0.230625	0.532021	376.193	1.08606	0.346475	3.13461	0.00172084	0.0126221	376.193	-0.938335	0.347397	-2.70104	0.00691221	0.233311	376.193	0.672874	0.488725	1.3768	0.168575	0.999915	376.193	-0.265461	0.343755	-0.77224	0.439972	1	Tbc1d8	54610	TBC1 domain family, member 8
ENSMUSG00000003135	391.866	0.510057	0.224423	2.27275	0.0230412	0.126672	391.866	0.292974	0.223868	1.30869	0.19064	0.406472	391.866	0.180598	0.224435	0.804678	0.421006	0.948257	391.866	-0.217083	0.31699	-0.684827	0.493453	0.999915	391.866	-0.0364856	0.223856	-0.162987	0.870529	1	Cnot11	52846	CCR4-NOT transcription complex, subunit 11
ENSMUSG00000003154	199.08	0.234611	0.168039	1.39617	0.162663	0.43743	199.08	0.562686	0.168566	3.33809	0.000843575	0.00710038	199.08	-0.263133	0.170071	-1.54719	0.121817	0.764756	199.08	0.328075	0.238016	1.37838	0.168086	0.999915	199.08	0.0649427	0.166515	0.390012	0.696528	1	Foxj2	60611	forkhead box J2
ENSMUSG00000003161	471.257	-0.15323	0.173965	-0.880807	0.378423	0.683256	471.257	-0.510623	0.173052	-2.9507	0.00317057	0.0209529	471.257	0.221626	0.172329	1.28607	0.19842	0.860163	471.257	-0.357393	0.245379	-1.45649	0.145256	0.999915	471.257	-0.135767	0.174681	-0.777226	0.437026	1	Sri	109552	sorcin
ENSMUSG00000003166	1119.1	-0.0474252	0.1144	-0.414557	0.678466	0.878681	1119.1	-0.135513	0.114403	-1.18452	0.236206	0.46473	1119.1	-0.0179954	0.113864	-0.158043	0.874423	0.998727	1119.1	-0.0880875	0.161788	-0.544463	0.586123	0.999915	1119.1	-0.106083	0.114936	-0.922973	0.356021	1	Dgcr2	13356	DiGeorge syndrome critical region gene 2
ENSMUSG00000003184	894.899	-0.249059	0.122437	-2.03418	0.0419333	0.1915	894.899	-0.216378	0.122105	-1.77207	0.076383	0.224568	894.899	0.0284086	0.121529	0.233759	0.815172	0.998727	894.899	0.0326813	0.172917	0.189	0.850093	0.999915	894.899	0.0610898	0.123008	0.496632	0.619449	1	Irf3	54131	interferon regulatory factor 3
ENSMUSG00000003190	65.0004	-0.714663	0.309973	-2.30557	0.0211349	0.119078	65.0004	-0.503004	0.311008	-1.61733	0.105806	0.278577	65.0004	-0.279202	0.30144	-0.92623	0.354326	0.932972	65.0004	0.211658	0.439101	0.482027	0.629787	0.999915	65.0004	-0.0675441	0.319286	-0.211547	0.83246	1	Bcl2l12	75736	BCL2-like 12 (proline rich)
ENSMUSG00000003198	76.7807	0.00469453	0.287507	0.0163284	0.986972	0.995699	76.7807	-0.129502	0.283294	-0.45713	0.647578	0.820272	76.7807	0.0361583	0.284736	0.126989	0.898949	0.998727	76.7807	-0.134197	0.403628	-0.332476	0.73953	0.999915	76.7807	-0.0980386	0.286078	-0.342699	0.731825	1	Zfp959	224893	zinc finger protein 959
ENSMUSG00000003199	1104.88	0.340332	0.114814	2.96419	0.00303478	0.0275827	1104.88	0.122662	0.115092	1.06577	0.286529	0.52218	1104.88	-0.0931102	0.115006	-0.809614	0.418162	0.948257	1104.88	-0.21767	0.162569	-1.33894	0.180589	0.999915	1104.88	-0.310781	0.114901	-2.70477	0.0068352	0.418023	Mpnd	68047	MPN domain containing
ENSMUSG00000003200	296.876	0.118078	0.129131	0.914401	0.360506	0.668359	296.876	0.124844	0.127569	0.978635	0.327761	0.563376	296.876	0.0367102	0.128162	0.286437	0.774543	0.998727	296.876	0.00676579	0.181518	0.0372734	0.970267	0.999915	296.876	0.0434759	0.128543	0.33822	0.735197	1	Sh3gl1	20405	SH3-domain GRB2-like 1
ENSMUSG00000003208	74.3223	-0.0132532	0.249666	-0.0530837	0.957665	0.987423	74.3223	-0.0637049	0.251014	-0.25379	0.799658	0.90712	74.3223	-0.118402	0.247825	-0.477763	0.632819	0.986468	74.3223	-0.0504517	0.354035	-0.142505	0.886681	0.999915	74.3223	-0.168854	0.252832	-0.66785	0.50423	1	Yju2	72886	YJU2 splicing factor
ENSMUSG00000003226	1438.38	0.590073	0.187173	3.15255	0.00161852	0.0170046	1438.38	0.356719	0.186855	1.90907	0.0562536	0.182234	1438.38	0.160094	0.187337	0.854581	0.392783	0.941158	1438.38	-0.233354	0.264478	-0.882317	0.377605	0.999915	1438.38	-0.0732598	0.186692	-0.39241	0.694755	1	Ranbp2	19386	RAN binding protein 2
ENSMUSG00000003228	89.8466	-0.404463	0.369931	-1.09335	0.274241	0.583225	89.8466	-0.465446	0.367678	-1.26591	0.205546	0.426048	89.8466	0.322237	0.36359	0.886263	0.375476	0.93827	89.8466	-0.0609832	0.52157	-0.116922	0.906922	0.999915	89.8466	0.261253	0.373949	0.698633	0.484782	1	Grk5	14773	G protein-coupled receptor kinase 5
ENSMUSG00000003233	402.734	-0.0713754	0.156854	-0.455043	0.649078	0.863514	402.734	0.339661	0.156263	2.17365	0.0297313	0.115884	402.734	-0.195507	0.156447	-1.24967	0.211421	0.871715	402.734	0.411036	0.221407	1.85647	0.0633867	0.999915	402.734	0.215529	0.15667	1.37569	0.168919	1	Dvl3	13544	dishevelled segment polarity protein 3
ENSMUSG00000003234	783.976	0.3332	0.425423	0.78322	0.433498	0.726928	783.976	0.297276	0.425183	0.699171	0.484445	0.702836	783.976	-0.168623	0.42537	-0.396414	0.691799	0.993055	783.976	-0.0359242	0.601469	-0.0597275	0.952373	0.999915	783.976	-0.204548	0.425236	-0.481022	0.630501	1	Abcf3	27406	ATP-binding cassette, sub-family F (GCN20), member 3
ENSMUSG00000003235	622.845	0.319517	0.163854	1.95001	0.0511751	0.216891	622.845	0.241189	0.16393	1.47129	0.141211	0.33494	622.845	0.0433164	0.164019	0.264094	0.791707	0.998727	622.845	-0.078328	0.231778	-0.337944	0.735405	0.999915	622.845	-0.0350117	0.163765	-0.213792	0.830709	1	Eif2b5	224045	eukaryotic translation initiation factor 2B, subunit 5 epsilon
ENSMUSG00000003269	326.399	0.112819	0.195205	0.57795	0.563298	0.815987	326.399	0.230713	0.195722	1.17878	0.238486	0.467467	326.399	-0.137293	0.195704	-0.701531	0.482972	0.966343	326.399	0.117895	0.276427	0.426494	0.669748	0.999915	326.399	-0.0193981	0.195223	-0.0993641	0.920849	1	Cyth2	19158	cytohesin 2
ENSMUSG00000003279	59.287	0.609928	0.42761	1.42637	0.153763	0.42419	59.287	0.166538	0.425589	0.391311	0.695567	0.848821	59.287	0.354707	0.429176	0.826485	0.408529	0.945518	59.287	-0.44339	0.603304	-0.734936	0.462378	0.999915	59.287	-0.0886834	0.42401	-0.209154	0.834328	1	Dlgap1	224997	DLG associated protein 1
ENSMUSG00000003283	46.5575	-0.23201	0.464568	-0.49941	0.617491	0.845237	46.5575	-0.450145	0.454944	-0.989451	0.322442	0.558497	46.5575	0.460882	0.45431	1.01447	0.310361	0.91691	46.5575	-0.218135	0.650229	-0.335474	0.737268	0.999915	46.5575	0.242747	0.465188	0.521825	0.601792	1	Hck	15162	hemopoietic cell kinase
ENSMUSG00000003299	719.64	-0.158622	0.154403	-1.02732	0.304268	0.616998	719.64	0.0102981	0.154561	0.066628	0.946878	0.977446	719.64	-0.223735	0.154067	-1.45219	0.146449	0.797821	719.64	0.168921	0.218471	0.773194	0.439408	0.999915	719.64	-0.0548148	0.154896	-0.353881	0.723428	1	Mrpl4	66163	mitochondrial ribosomal protein L4
ENSMUSG00000003308	665.812	-0.247154	0.136765	-1.80715	0.0707392	0.26554	665.812	-0.261498	0.135799	-1.92563	0.0541508	0.177526	665.812	0.112502	0.135228	0.831944	0.405441	0.943749	665.812	-0.0143439	0.192733	-0.0744237	0.940673	0.999915	665.812	0.0981584	0.137329	0.714769	0.474752	1	Keap1	50868	kelch-like ECH-associated protein 1
ENSMUSG00000003316	642.873	0.0305663	0.155868	0.196103	0.844529	0.9452	642.873	-0.0102236	0.155563	-0.0657202	0.947601	0.977446	642.873	-0.00673075	0.155418	-0.0433073	0.965457	0.998858	642.873	-0.0407899	0.220215	-0.185228	0.853051	0.999915	642.873	-0.0475208	0.156012	-0.304597	0.760673	1	Glg1	20340	golgi apparatus protein 1
ENSMUSG00000003344	382.589	-0.25629	0.135533	-1.89098	0.0586272	0.238543	382.589	-0.585179	0.134651	-4.34589	1.38712e-05	0.000212248	382.589	0.23848	0.132444	1.80061	0.0717646	0.655112	382.589	-0.328889	0.19105	-1.72148	0.0851632	0.999915	382.589	-0.0904089	0.13769	-0.656611	0.511431	1	Btbd2	208198	BTB (POZ) domain containing 2
ENSMUSG00000003345	1062.29	-0.260746	0.125442	-2.07862	0.0376522	0.17711	1062.29	-0.473101	0.125245	-3.77739	0.000158481	0.00176691	1062.29	-0.00399736	0.12445	-0.0321203	0.974376	0.999281	1062.29	-0.212355	0.177263	-1.19797	0.23093	0.999915	1062.29	-0.216352	0.126232	-1.71393	0.0865414	0.928119	Csnk1g2	103236	casein kinase 1, gamma 2
ENSMUSG00000003346	851.269	-0.293698	0.106137	-2.76715	0.00565479	0.0443107	851.269	-0.36821	0.106023	-3.47292	0.000514828	0.00472452	851.269	-0.0162863	0.104795	-0.155411	0.876497	0.998727	851.269	-0.0745123	0.15002	-0.496682	0.619413	0.999915	851.269	-0.0907986	0.10735	-0.845815	0.397656	1	Abhd17a	216169	abhydrolase domain containing 17A
ENSMUSG00000003348	54.662	-0.44358	0.431835	-1.0272	0.304327	0.616998	54.662	-0.822378	0.422092	-1.94834	0.0513742	0.171308	54.662	0.516546	0.418658	1.23381	0.217272	0.873177	54.662	-0.378798	0.603857	-0.627298	0.530464	0.999915	54.662	0.137748	0.435165	0.316542	0.751591	1	Mob3a	208228	MOB kinase activator 3A
ENSMUSG00000003355	173.996	0.0246257	0.328772	0.0749021	0.940293	0.982172	173.996	-0.412166	0.327199	-1.25968	0.207785	0.428963	173.996	0.370368	0.326575	1.1341	0.256754	0.890635	173.996	-0.436791	0.463843	-0.94168	0.346357	0.999915	173.996	-0.0664241	0.329392	-0.201657	0.840185	1	Fkbp11	66120	FK506 binding protein 11
ENSMUSG00000003360	578.643	0.0518754	0.204965	0.253094	0.800196	0.928334	578.643	-0.232733	0.205132	-1.13455	0.256563	0.488922	578.643	0.202247	0.204839	0.987345	0.323474	0.924682	578.643	-0.284608	0.289982	-0.981468	0.326362	0.999915	578.643	-0.0823613	0.205257	-0.401259	0.688229	1	Ddx23	74351	DEAD box helicase 23
ENSMUSG00000003363	439.135	-0.504551	0.397581	-1.26905	0.204422	0.496389	439.135	-0.444088	0.397247	-1.11791	0.263604	0.497021	439.135	0.186582	0.396696	0.470341	0.638111	0.988181	439.135	0.0604637	0.562028	0.107581	0.914328	0.999915	439.135	0.247045	0.398131	0.620512	0.534921	1	Pld3	18807	phospholipase D family, member 3
ENSMUSG00000003378	133.343	-0.701588	0.292621	-2.3976	0.0165028	0.0992329	133.343	-0.20992	0.29531	-0.710845	0.47718	0.697743	133.343	-0.430457	0.290319	-1.4827	0.138153	0.784512	133.343	0.491669	0.415734	1.18265	0.236947	0.999915	133.343	0.0612117	0.297573	0.205703	0.837023	1	Grik5	14809	glutamate receptor, ionotropic, kainate 5 (gamma 2)
ENSMUSG00000003380	804.931	-0.153518	0.14219	-1.07967	0.280291	0.590273	804.931	0.0558625	0.142406	0.392277	0.694853	0.848662	804.931	-0.239721	0.141853	-1.68993	0.0910422	0.703799	804.931	0.209381	0.20124	1.04045	0.298129	0.999915	804.931	-0.0303408	0.142741	-0.212558	0.831672	1	Rabac1	14470	Rab acceptor 1 (prenylated)
ENSMUSG00000003382	277.25	0.0108969	0.140536	0.0775379	0.938196	0.981787	277.25	0.49213	0.140506	3.50255	0.000460833	0.00431822	277.25	-0.292134	0.141203	-2.06889	0.0385565	0.514183	277.25	0.481233	0.198727	2.42158	0.0154532	0.700671	277.25	0.189099	0.139836	1.35229	0.176281	1	Etv3	27049	ets variant 3
ENSMUSG00000003402	1843.6	0.235165	0.163341	1.43972	0.149947	0.41811	1843.6	0.291539	0.163477	1.78336	0.074527	0.221447	1843.6	-0.151815	0.163399	-0.929104	0.352835	0.931878	1843.6	0.0563737	0.231095	0.243942	0.807276	0.999915	1843.6	-0.0954416	0.163418	-0.584034	0.559197	1	Prkcsh	19089	protein kinase C substrate 80K-H
ENSMUSG00000003420	2153.14	-0.175293	0.128929	-1.35961	0.173953	0.4542	2153.14	-0.0335024	0.128824	-0.260063	0.794815	0.90437	2153.14	-0.0891053	0.128645	-0.692648	0.488531	0.968652	2153.14	0.14179	0.182259	0.777962	0.436592	0.999915	2153.14	0.0526851	0.129108	0.408069	0.683223	1	Fcgrt	14132	Fc receptor, IgG, alpha chain transporter
ENSMUSG00000003421	276.953	-0.0297873	0.133881	-0.222491	0.823931	0.938029	276.953	-0.158856	0.132622	-1.19781	0.230989	0.45827	276.953	0.113443	0.131122	0.865178	0.386941	0.941158	276.953	-0.129069	0.188448	-0.684906	0.493403	0.999915	276.953	-0.0156256	0.13535	-0.115446	0.908092	1	Nosip	66394	nitric oxide synthase interacting protein
ENSMUSG00000003423	394.07	0.00586432	0.136707	0.0428969	0.965784	0.989349	394.07	0.169805	0.13712	1.23837	0.21558	0.437879	394.07	-0.237684	0.136613	-1.73984	0.0818876	0.686607	394.07	0.16394	0.193625	0.846689	0.397168	0.999915	394.07	-0.073744	0.137214	-0.537439	0.590964	1	Pih1d1	68845	PIH1 domain containing 1
ENSMUSG00000003429	1921.54	0.029841	0.0803929	0.37119	0.710496	0.892738	1921.54	-0.101629	0.0804676	-1.26298	0.206597	0.427416	1921.54	-0.03093	0.080155	-0.385877	0.699588	0.993123	1921.54	-0.13147	0.113746	-1.15582	0.247753	0.999915	1921.54	-0.1624	0.0807045	-2.01228	0.0441907	0.748523	Rps11	27207	ribosomal protein S11
ENSMUSG00000003435	1058.02	0.291325	0.109601	2.65804	0.00785965	0.0568864	1058.02	0.347101	0.108998	3.18448	0.00145013	0.0110825	1058.02	0.0189368	0.109649	0.172704	0.862884	0.998727	1058.02	0.0557765	0.154573	0.360841	0.718218	0.999915	1058.02	0.0747133	0.10895	0.68576	0.492864	1	Supt5	20924	suppressor of Ty 5, DSIF elongation factor subunit
ENSMUSG00000003437	456.692	0.278362	0.149926	1.85666	0.0633593	0.249749	456.692	0.463673	0.14957	3.10003	0.00193502	0.013885	456.692	-0.0508633	0.150173	-0.338697	0.734838	0.998197	456.692	0.18531	0.211776	0.875028	0.381558	0.999915	456.692	0.134447	0.149323	0.900379	0.367919	1	Paf1	54624	Paf1, RNA polymerase II complex component
ENSMUSG00000003438	469.809	0.143339	0.189014	0.758351	0.448241	0.737951	469.809	0.298945	0.188503	1.58589	0.112765	0.289708	469.809	-0.0126166	0.188715	-0.0668555	0.946697	0.998858	469.809	0.155606	0.266945	0.582913	0.559952	0.999915	469.809	0.142989	0.188803	0.757346	0.448843	1	Timm50	66525	translocase of inner mitochondrial membrane 50
ENSMUSG00000003444	282.556	0.318295	0.129309	2.46152	0.0138351	0.0878781	282.556	0.0947865	0.130311	0.727387	0.466989	0.690118	282.556	-0.0510327	0.130022	-0.392492	0.694695	0.993123	282.556	-0.223509	0.18358	-1.2175	0.223414	0.999915	282.556	-0.274542	0.129599	-2.11839	0.0341418	0.697035	Med29	67224	mediator complex subunit 29
ENSMUSG00000003452	30.3859	-0.0432362	0.546155	-0.0791647	0.936902	0.981145	30.3859	0.261334	0.54584	0.478774	0.632099	0.809924	30.3859	-0.308918	0.546963	-0.564787	0.572218	0.981725	30.3859	0.30457	0.772157	0.394441	0.693255	0.999915	30.3859	-0.00434808	0.54503	-0.00797768	0.993635	1	Bicd1	12121	BICD cargo adaptor 1
ENSMUSG00000003458	817.566	-0.0205698	0.139887	-0.147046	0.883096	0.9623	817.566	0.238284	0.139885	1.70343	0.0884874	0.247901	817.566	-0.267331	0.139794	-1.91232	0.0558355	0.590461	817.566	0.258854	0.197829	1.30847	0.190712	0.999915	817.566	-0.00847717	0.139978	-0.0605609	0.951709	1	Ncstn	59287	nicastrin
ENSMUSG00000003464	1777.04	0.0651779	0.150862	0.432036	0.665715	0.871911	1777.04	-0.0935138	0.150594	-0.620965	0.534623	0.742155	1777.04	0.188834	0.150567	1.25416	0.209784	0.871063	1777.04	-0.158692	0.213162	-0.744465	0.456595	0.999915	1777.04	0.0301427	0.15089	0.199766	0.841664	1	Pex19	19298	peroxisomal biogenesis factor 19
ENSMUSG00000003477	6167.19	0.0596415	0.272727	0.218686	0.826894	0.93864	6167.19	-0.384873	0.272666	-1.41152	0.158091	0.361427	6167.19	0.371539	0.272654	1.36268	0.172984	0.832158	6167.19	-0.444515	0.38565	-1.15264	0.24906	0.999915	6167.19	-0.0729755	0.272738	-0.267566	0.789033	1	Inmt	21743	indolethylamine N-methyltransferase
ENSMUSG00000003500	36.6571	-0.0144875	0.406773	-0.0356156	0.971589	0.990542	36.6571	-0.12301	0.401592	-0.306305	0.759372	0.883219	36.6571	0.004684	0.397201	0.0117925	0.990591	0.999706	36.6571	-0.108522	0.571613	-0.189853	0.849424	0.999915	36.6571	-0.103839	0.411062	-0.252611	0.800569	1	Impdh1	23917	inosine monophosphate dehydrogenase 1
ENSMUSG00000003518	596.944	-0.0035829	0.211193	-0.016965	0.986465	0.99551	596.944	0.0444098	0.210626	0.210847	0.833007	0.924303	596.944	-0.0215203	0.210609	-0.102181	0.918613	0.998727	596.944	0.0479927	0.298271	0.160903	0.87217	0.999915	596.944	0.0264722	0.21121	0.125336	0.900258	1	Dusp3	72349	dual specificity phosphatase 3 (vaccinia virus phosphatase VH1-related)
ENSMUSG00000003526	3489.74	0.258936	0.171079	1.51354	0.130142	0.386135	3489.74	0.332464	0.171091	1.9432	0.0519923	0.172496	3489.74	-0.135719	0.171137	-0.79304	0.427754	0.94906	3489.74	0.0735282	0.241951	0.303897	0.761206	0.999915	3489.74	-0.0621907	0.171033	-0.363618	0.716144	1	Prodh	19125	proline dehydrogenase
ENSMUSG00000003527	120.086	0.280125	0.22721	1.23289	0.217617	0.513665	120.086	0.219273	0.228601	0.959198	0.337459	0.572571	120.086	-0.182844	0.22802	-0.801877	0.422624	0.948257	120.086	-0.0608521	0.322308	-0.188801	0.850249	0.999915	120.086	-0.243696	0.227793	-1.06982	0.284702	1	Ess2	27886	ess-2 splicing factor
ENSMUSG00000003528	3141.42	-0.232342	0.12908	-1.79999	0.071862	0.268326	3141.42	-0.388819	0.128973	-3.01474	0.00257203	0.0176102	3141.42	0.0935069	0.12877	0.726153	0.467745	0.962642	3141.42	-0.156477	0.182471	-0.857545	0.391143	0.999915	3141.42	-0.0629701	0.129282	-0.487076	0.626204	1	Slc25a1	13358	solute carrier family 25 (mitochondrial carrier, citrate transporter), member 1
ENSMUSG00000003531	441.421	-0.287908	0.150733	-1.91006	0.0561261	0.231524	441.421	-0.163714	0.14978	-1.09303	0.27438	0.50852	441.421	-0.0915985	0.148882	-0.615242	0.538395	0.978986	441.421	0.124195	0.212496	0.584457	0.558913	0.999915	441.421	0.032596	0.15162	0.214985	0.829779	1	Dgcr6	13353	DiGeorge syndrome critical region gene 6
ENSMUSG00000003534	38.6541	-0.0424257	0.696884	-0.0608792	0.951455	0.985136	38.6541	-0.512093	0.690122	-0.742033	0.458067	0.683901	38.6541	0.350499	0.689587	0.508274	0.611261	0.985266	38.6541	-0.469668	0.980772	-0.478875	0.632027	0.999915	38.6541	-0.119169	0.697413	-0.170874	0.864323	1	Ddr1	12305	discoidin domain receptor family, member 1
ENSMUSG00000003546	1050.59	0.430343	0.111937	3.84453	0.000120783	0.00196363	1050.59	0.541428	0.11192	4.83765	1.31386e-06	2.53412e-05	1050.59	-0.127337	0.112629	-1.13059	0.258228	0.891553	1050.59	0.111085	0.15829	0.70178	0.482817	0.999915	1050.59	-0.0162519	0.111223	-0.146119	0.883827	1	Klc4	74764	kinesin light chain 4
ENSMUSG00000003549	78.9343	0.571113	0.496057	1.15131	0.249606	0.55565	78.9343	0.357488	0.495544	0.721404	0.470661	0.692754	78.9343	0.0610157	0.496053	0.123002	0.902105	0.998727	78.9343	-0.213625	0.701168	-0.304671	0.760617	0.999915	78.9343	-0.152611	0.495548	-0.307963	0.75811	1	Ercc1	13870	excision repair cross-complementing rodent repair deficiency, complementation group 1
ENSMUSG00000003555	143.193	0.225329	0.388781	0.579579	0.562199	0.815309	143.193	0.944677	0.39295	2.40406	0.016214	0.0735684	143.193	-0.760669	0.393007	-1.93551	0.0529277	0.578788	143.193	0.719347	0.552775	1.30134	0.193143	0.999915	143.193	-0.0413229	0.388724	-0.106304	0.915341	1	Cyp17a1	13074	cytochrome P450, family 17, subfamily a, polypeptide 1
ENSMUSG00000003559	553.524	0.34647	0.188146	1.84149	0.0655494	0.254684	553.524	0.497021	0.187869	2.64557	0.00815526	0.0435582	553.524	-0.097506	0.188633	-0.516908	0.60522	0.984873	553.524	0.150551	0.265883	0.56623	0.571237	0.999915	553.524	0.0530449	0.18738	0.283087	0.77711	1	As3mt	57344	arsenite methyltransferase
ENSMUSG00000003575	205.532	-0.284855	0.203511	-1.3997	0.161602	0.435773	205.532	0.121781	0.200919	0.606117	0.544437	0.749049	205.532	-0.124919	0.20104	-0.621367	0.534358	0.977725	205.532	0.406635	0.285981	1.42189	0.155057	0.999915	205.532	0.281716	0.203392	1.38509	0.166026	1	Crtc1	382056	CREB regulated transcription coactivator 1
ENSMUSG00000003581	180.336	-0.21633	0.178835	-1.20967	0.226407	0.525878	180.336	0.0440305	0.175494	0.250895	0.801895	0.908266	180.336	0.0904653	0.175342	0.515936	0.605899	0.984873	180.336	0.260361	0.250559	1.03912	0.298749	0.999915	180.336	0.350826	0.178983	1.9601	0.0499836	0.786761	Rnf215	71673	ring finger protein 215
ENSMUSG00000003585	6520.2	-0.618898	0.198795	-3.11324	0.00185044	0.018883	6520.2	-0.739879	0.198727	-3.7231	0.000196788	0.0021305	6520.2	0.19349	0.198598	0.974284	0.329916	0.926897	6520.2	-0.120981	0.28109	-0.4304	0.666905	0.999915	6520.2	0.0725089	0.198924	0.364505	0.715481	1	Sec14l2	67815	SEC14-like lipid binding 2
ENSMUSG00000003604	211.124	-0.0159345	0.141468	-0.112637	0.910318	0.971286	211.124	0.00994455	0.141983	0.0700406	0.944161	0.976828	211.124	-0.15933	0.140339	-1.13532	0.256242	0.890635	211.124	0.025879	0.20043	0.129118	0.897265	0.999915	211.124	-0.133451	0.143098	-0.932581	0.351037	1	Aven	74268	apoptosis, caspase activation inhibitor
ENSMUSG00000003617	18369.2	-0.195786	0.133919	-1.46197	0.14375	0.408517	18369.2	-0.161192	0.133919	-1.20365	0.228725	0.455318	18369.2	-0.159035	0.133903	-1.18769	0.234956	0.87999	18369.2	0.0345946	0.18939	0.182663	0.855063	0.999915	18369.2	-0.124441	0.133935	-0.929113	0.352831	1	Cp	12870	ceruloplasmin
ENSMUSG00000003623	6962.49	-0.836658	0.271543	-3.08113	0.00206218	0.0205424	6962.49	-1.02332	0.271513	-3.76896	0.000163929	0.00182051	6962.49	0.142358	0.27138	0.524571	0.599882	0.983695	6962.49	-0.186664	0.383998	-0.486105	0.626893	0.999915	6962.49	-0.0443061	0.271676	-0.163084	0.870452	1	Crot	74114	carnitine O-octanoyltransferase
ENSMUSG00000003644	182.164	-1.16776	0.220285	-5.30111	1.151e-07	4.31699e-06	182.164	-0.791603	0.21842	-3.62423	0.000289828	0.00292607	182.164	-0.209203	0.212089	-0.986396	0.323939	0.924799	182.164	0.376155	0.310214	1.21257	0.225296	0.999915	182.164	0.166952	0.226387	0.73746	0.460843	1	Rps6ka1	20111	ribosomal protein S6 kinase polypeptide 1
ENSMUSG00000003660	1304.91	0.0838562	0.174926	0.479381	0.631668	0.854056	1304.91	0.0187847	0.174818	0.107453	0.914429	0.964503	1304.91	-0.184688	0.174973	-1.05553	0.291185	0.907511	1304.91	-0.0650715	0.247306	-0.263121	0.792457	0.999915	1304.91	-0.24976	0.174771	-1.42907	0.152984	1	Snrnp200	320632	small nuclear ribonucleoprotein 200 (U5)
ENSMUSG00000003662	643.184	0.0866953	0.163006	0.531855	0.594826	0.832617	643.184	0.25499	0.163001	1.56434	0.117737	0.298065	643.184	-0.21336	0.162981	-1.30911	0.190497	0.853009	643.184	0.168295	0.230522	0.73006	0.465354	0.999915	643.184	-0.0450656	0.163026	-0.276432	0.782216	1	Ciao1	26371	cytosolic iron-sulfur protein assembly 1
ENSMUSG00000003680	69.9315	-1.38754	0.761668	-1.82171	0.0684983	0.260907	69.9315	0.54668	0.761782	0.717633	0.472984	0.694429	69.9315	-0.992042	0.757187	-1.31017	0.190139	0.853009	69.9315	1.93422	1.07724	1.79553	0.0725689	0.999915	69.9315	0.942179	0.766236	1.22962	0.21884	1	Taf6l	225895	TATA-box binding protein associated factor 6 like
ENSMUSG00000003721	14704.5	2.68873	0.306134	8.78288	1.59343e-18	3.77511e-16	14704.5	3.12547	0.306191	10.2076	1.83358e-24	3.8902e-22	14704.5	-0.547574	0.306384	-1.78721	0.0739034	0.662528	14704.5	0.436733	0.432979	1.00867	0.313132	0.999915	14704.5	-0.110841	0.30594	-0.362299	0.717129	1	Insig2	72999	insulin induced gene 2
ENSMUSG00000003731	985.598	0.326226	0.164155	1.98731	0.0468883	0.205469	985.598	0.369071	0.163697	2.25459	0.024159	0.099427	985.598	-0.0987451	0.163998	-0.602113	0.547099	0.979942	985.598	0.0428444	0.231827	0.184812	0.853376	0.999915	985.598	-0.0559009	0.163855	-0.341161	0.732983	1	Kpna6	16650	karyopherin (importin) alpha 6
ENSMUSG00000003746	4058.57	0.310104	0.153401	2.02153	0.0432251	0.19531	4058.57	0.389174	0.153431	2.53648	0.0111973	0.055615	4058.57	-0.162152	0.153493	-1.05641	0.290782	0.907511	4058.57	0.0790703	0.216963	0.364442	0.715528	0.999915	4058.57	-0.0830814	0.153338	-0.541817	0.587944	1	Man1a	17155	mannosidase 1, alpha
ENSMUSG00000003752	71.9853	0.130411	0.330084	0.395083	0.692782	0.884727	71.9853	-0.474155	0.329785	-1.43777	0.150499	0.349833	71.9853	0.408726	0.329246	1.2414	0.214457	0.872672	71.9853	-0.604566	0.466598	-1.29569	0.195083	0.999915	71.9853	-0.19584	0.330622	-0.592338	0.553624	1	Itpkc	233011	inositol 1,4,5-trisphosphate 3-kinase C
ENSMUSG00000003762	287.827	0.0531195	0.238753	0.222487	0.823935	0.938029	287.827	-0.629836	0.238783	-2.6377	0.00834714	0.0443569	287.827	0.277512	0.237596	1.168	0.242806	0.883054	287.827	-0.682955	0.337669	-2.02256	0.0431186	0.9358	287.827	-0.405443	0.239934	-1.68981	0.0910644	0.939067	Coq8b	76889	coenzyme Q8B
ENSMUSG00000003778	254.158	0.138399	0.135631	1.02041	0.307535	0.620142	254.158	-0.0611533	0.13738	-0.445141	0.656218	0.824769	254.158	-0.0996432	0.135854	-0.73346	0.463278	0.96206	254.158	-0.199552	0.193052	-1.03367	0.301289	0.999915	254.158	-0.299196	0.13716	-2.18137	0.0291562	0.661704	Brd8	78656	bromodomain containing 8
ENSMUSG00000003808	339.106	0.192534	0.128254	1.50119	0.133306	0.390832	339.106	0.277419	0.128033	2.16678	0.0302519	0.117253	339.106	-0.140229	0.129007	-1.08698	0.277044	0.906212	339.106	0.0848849	0.181223	0.468401	0.639498	0.999915	339.106	-0.0553437	0.127275	-0.434837	0.66368	1	Farsa	66590	phenylalanyl-tRNA synthetase, alpha subunit
ENSMUSG00000003809	6579.89	-0.12402	0.169444	-0.731922	0.464216	0.747469	6579.89	-0.0655509	0.169414	-0.386927	0.69881	0.849725	6579.89	-0.040989	0.169378	-0.241997	0.808782	0.998727	6579.89	0.0584688	0.239609	0.244018	0.807217	0.999915	6579.89	0.0174796	0.16948	0.103137	0.917855	1	Gcdh	270076	glutaryl-Coenzyme A dehydrogenase
ENSMUSG00000003810	435.782	-0.688581	0.295932	-2.32682	0.0199748	0.114662	435.782	-0.974878	0.294996	-3.30472	0.000950711	0.0078435	435.782	0.686044	0.294828	2.32693	0.0199689	0.393254	435.782	-0.286297	0.41785	-0.685167	0.493238	0.999915	435.782	0.399747	0.2961	1.35004	0.177003	1	Mast2	17776	microtubule associated serine/threonine kinase 2
ENSMUSG00000003812	273.478	-0.630381	0.149152	-4.22644	2.37422e-05	0.000509462	273.478	-0.583339	0.147279	-3.96078	7.47049e-05	0.000927449	273.478	0.0399705	0.144365	0.276871	0.781879	0.998727	273.478	0.047042	0.209612	0.224424	0.822428	0.999915	273.478	0.0870124	0.151974	0.572548	0.566951	1	Dnase2a	13423	deoxyribonuclease II alpha
ENSMUSG00000003813	768.178	0.186922	0.138124	1.35329	0.175963	0.455989	768.178	0.0317405	0.137719	0.230472	0.817725	0.91544	768.178	0.15542	0.137943	1.12669	0.259873	0.894173	768.178	-0.155181	0.195051	-0.795592	0.426269	0.999915	768.178	0.000238693	0.1379	0.00173091	0.998619	1	Rad23a	19358	RAD23 homolog A, nucleotide excision repair protein
ENSMUSG00000003814	15099.9	0.0818724	0.158213	0.517482	0.60482	0.838291	15099.9	-0.0562951	0.158229	-0.355783	0.722003	0.862946	15099.9	-0.0314269	0.158211	-0.198639	0.842545	0.998727	15099.9	-0.138167	0.223758	-0.617486	0.536914	0.999915	15099.9	-0.169595	0.158231	-1.07182	0.283802	1	Calr	12317	calreticulin
ENSMUSG00000003824	53.6023	-0.332064	0.361362	-0.918923	0.358136	0.667659	53.6023	-0.616691	0.360653	-1.70993	0.0872788	0.245798	53.6023	-0.0847038	0.354659	-0.238832	0.811236	0.998727	53.6023	-0.284627	0.510542	-0.557499	0.577186	0.999915	53.6023	-0.369331	0.367247	-1.00567	0.314572	1	Syce2	71846	synaptonemal complex central element protein 2
ENSMUSG00000003847	625.329	0.091472	0.187977	0.486611	0.626534	0.850556	625.329	0.369921	0.188355	1.96395	0.0495353	0.166742	625.329	-0.346647	0.18826	-1.84133	0.0655739	0.630851	625.329	0.278449	0.266107	1.04638	0.295386	0.999915	625.329	-0.0681985	0.188073	-0.362617	0.716891	1	Nfat5	54446	nuclear factor of activated T cells 5
ENSMUSG00000003848	187.296	0.430909	0.235356	1.83088	0.0671184	0.257722	187.296	0.626904	0.236341	2.65254	0.00798892	0.0429341	187.296	-0.315266	0.238244	-1.32329	0.185739	0.848642	187.296	0.195995	0.333541	0.587618	0.556789	0.999915	187.296	-0.119272	0.233429	-0.510955	0.609383	1	Nob1	67619	NIN1/RPN12 binding protein 1 homolog
ENSMUSG00000003849	80.8747	0.241932	0.36133	0.669559	0.503139	0.772103	80.8747	-1.08577	0.349627	-3.10551	0.00189952	0.0136648	80.8747	1.32505	0.351678	3.76781	0.000164688	0.0246421	80.8747	-1.3277	0.502791	-2.64067	0.00827434	0.546124	80.8747	-0.00264917	0.359335	-0.00737244	0.994118	1	Nqo1	18104	NAD(P)H dehydrogenase, quinone 1
ENSMUSG00000003865	70.2131	0.336417	0.297162	1.1321	0.257592	0.564637	70.2131	0.747416	0.29867	2.50248	0.0123327	0.0598468	70.2131	-0.438385	0.304961	-1.43751	0.150572	0.805234	70.2131	0.410999	0.421318	0.975508	0.329308	0.999915	70.2131	-0.0273863	0.290702	-0.0942074	0.924944	1	Gys1	14936	glycogen synthase 1, muscle
ENSMUSG00000003868	260.673	-1.03586	0.760393	-1.36228	0.173111	0.452847	260.673	1.97205	0.759975	2.59488	0.00946232	0.0487874	260.673	-1.05015	0.760457	-1.38094	0.167297	0.825899	260.673	3.00791	1.07506	2.7979	0.00514366	0.44098	260.673	1.95776	0.759911	2.5763	0.00998629	0.485392	Ruvbl2	20174	RuvB-like protein 2
ENSMUSG00000003873	273.532	-0.0871251	0.257681	-0.338112	0.735279	0.904058	273.532	0.602292	0.25704	2.34319	0.0191198	0.0830934	273.532	-0.164993	0.256971	-0.642068	0.520829	0.976589	273.532	0.689417	0.363963	1.8942	0.0581991	0.995095	273.532	0.524424	0.25775	2.03462	0.0418887	0.741026	Bax	12028	BCL2-associated X protein
ENSMUSG00000003923	507.449	0.121762	0.255392	0.476764	0.63353	0.854417	507.449	-0.218411	0.255044	-0.856365	0.391796	0.62465	507.449	0.387141	0.254921	1.51867	0.128846	0.776543	507.449	-0.340173	0.360933	-0.942481	0.345946	0.999915	507.449	0.0469677	0.255515	0.183816	0.854158	1	Tfam	21780	transcription factor A, mitochondrial
ENSMUSG00000003929	51.6152	-0.246628	0.358846	-0.68728	0.491907	0.765284	51.6152	0.00070891	0.363269	0.00195147	0.998443	0.999151	51.6152	-0.353789	0.355505	-0.995171	0.319653	0.921955	51.6152	0.247337	0.510622	0.484383	0.628114	0.999915	51.6152	-0.106452	0.366539	-0.290426	0.77149	1	Zfp81	224694	zinc finger protein 81
ENSMUSG00000003948	1858.5	-0.880716	0.182563	-4.82417	1.40588e-06	4.06936e-05	1858.5	-0.785149	0.182071	-4.31233	1.61546e-05	0.000242745	1858.5	0.159605	0.181548	0.879135	0.379328	0.939604	1858.5	0.0955665	0.257835	0.370649	0.710899	0.999915	1858.5	0.255171	0.183083	1.39374	0.163395	1	Mmd	67468	monocyte to macrophage differentiation-associated
ENSMUSG00000003949	1015.66	0.416642	0.150531	2.76781	0.00564341	0.0442477	1015.66	0.996261	0.150197	6.63302	3.28897e-11	1.40821e-09	1015.66	-0.265839	0.151128	-1.75903	0.078572	0.679232	1015.66	0.579619	0.212647	2.72573	0.006416	0.497978	1015.66	0.31378	0.149597	2.0975	0.0359493	0.712241	Hlf	217082	hepatic leukemia factor
ENSMUSG00000003955	472.491	0.112067	0.170032	0.659095	0.509835	0.777191	472.491	-0.0546713	0.169483	-0.322577	0.747016	0.877369	472.491	0.107224	0.169371	0.633072	0.526687	0.976658	472.491	-0.166738	0.240074	-0.69453	0.48735	0.999915	472.491	-0.0595147	0.170144	-0.34979	0.726496	1	Fam162a	70186	family with sequence similarity 162, member A
ENSMUSG00000003970	3570.84	0.115338	0.0715491	1.61201	0.106959	0.343754	3570.84	0.0407314	0.0716022	0.568857	0.569453	0.76798	3570.84	-0.0727688	0.0715007	-1.01774	0.308803	0.915997	3570.84	-0.0746067	0.101223	-0.737051	0.461091	0.999915	3570.84	-0.147376	0.0716505	-2.05687	0.0396991	0.731778	Rpl8	26961	ribosomal protein L8
ENSMUSG00000003992	51.001	-0.560276	0.276024	-2.02981	0.0423759	0.192636	51.001	0.27873	0.277397	1.00481	0.314991	0.55136	51.001	-0.509462	0.276769	-1.84075	0.0656584	0.630851	51.001	0.839006	0.391329	2.14399	0.0320336	0.887001	51.001	0.329543	0.276654	1.19118	0.233584	1	Ssbp2	66970	single-stranded DNA binding protein 2
ENSMUSG00000004018	74.196	-0.0638284	0.269111	-0.237182	0.812515	0.93327	74.196	-0.534846	0.267041	-2.00286	0.0451924	0.156342	74.196	0.273819	0.26425	1.03621	0.300103	0.91122	74.196	-0.471018	0.37912	-1.2424	0.21409	0.999915	74.196	-0.197198	0.271852	-0.725388	0.468214	1	Fancl	67030	Fanconi anemia, complementation group L
ENSMUSG00000004032	123.309	-0.0462832	0.296266	-0.156222	0.875858	0.958556	123.309	-0.151846	0.292735	-0.518717	0.603958	0.792291	123.309	0.21592	0.292879	0.737235	0.46098	0.960887	123.309	-0.105563	0.416494	-0.253457	0.799915	0.999915	123.309	0.110357	0.296124	0.372671	0.709393	1	Gstm5	14866	glutathione S-transferase, mu 5
ENSMUSG00000004035	921.432	0.229981	0.149785	1.53541	0.124683	0.377584	921.432	0.0715087	0.149734	0.477572	0.632955	0.810357	921.432	0.00855148	0.149769	0.0570979	0.954467	0.998858	921.432	-0.158472	0.211792	-0.748246	0.454312	0.999915	921.432	-0.149921	0.14975	-1.00114	0.316759	1	Gstm7	68312	glutathione S-transferase, mu 7
ENSMUSG00000004038	4776.1	1.51174	0.649653	2.327	0.0199654	0.114662	4776.1	0.00336011	0.649424	0.00517398	0.995872	0.998047	4776.1	1.74256	0.649622	2.68241	0.0073093	0.241107	4776.1	-1.50838	0.918585	-1.64207	0.100576	0.999915	4776.1	0.234171	0.649454	0.360566	0.718424	1	Gstm3	14864	glutathione S-transferase, mu 3
ENSMUSG00000004040	2235.43	-0.0288282	0.23274	-0.123865	0.901422	0.967768	2235.43	-0.734129	0.233013	-3.15058	0.00162944	0.0121079	2235.43	-0.00867919	0.232632	-0.0373087	0.970239	0.999281	2235.43	-0.7053	0.329337	-2.14158	0.0322277	0.887575	2235.43	-0.71398	0.233121	-3.0627	0.00219349	0.272666	Stat3	20848	signal transducer and activator of transcription 3
ENSMUSG00000004043	247.504	-0.740385	0.177587	-4.16913	3.05768e-05	0.000626295	247.504	-0.250366	0.174595	-1.43398	0.151577	0.351323	247.504	-0.184647	0.172044	-1.07325	0.283157	0.907511	247.504	0.490019	0.249039	1.96764	0.04911	0.964364	247.504	0.305371	0.180059	1.69595	0.0898957	0.936582	Stat5a	20850	signal transducer and activator of transcription 5A
ENSMUSG00000004044	92.9332	-0.231832	0.271987	-0.852366	0.394011	0.694576	92.9332	-0.428806	0.266956	-1.60628	0.108212	0.282712	92.9332	0.292676	0.264953	1.10463	0.269318	0.899521	92.9332	-0.196974	0.381107	-0.516847	0.605263	0.999915	92.9332	0.0957016	0.273939	0.349354	0.726824	1	Cavin1	19285	caveolae associated 1
ENSMUSG00000004054	758.825	-0.0224694	0.154344	-0.14558	0.884253	0.962454	758.825	-0.337153	0.15455	-2.18151	0.0291458	0.11426	758.825	0.0292242	0.153838	0.189968	0.849334	0.998727	758.825	-0.314684	0.218421	-1.44072	0.149664	0.999915	758.825	-0.28546	0.155054	-1.84103	0.0656174	0.856518	Map3k11	26403	mitogen-activated protein kinase kinase kinase 11
ENSMUSG00000004056	1557.59	-0.177149	0.113092	-1.56641	0.117252	0.364228	1557.59	-0.25279	0.112858	-2.2399	0.0250975	0.102341	1557.59	0.0558253	0.112413	0.496611	0.619464	0.986301	1557.59	-0.075641	0.159771	-0.473434	0.635904	0.999915	1557.59	-0.0198158	0.113535	-0.174535	0.861445	1	Akt2	11652	thymoma viral proto-oncogene 2
ENSMUSG00000004069	3155.2	1.01168	0.166314	6.08294	1.17997e-09	6.55206e-08	3155.2	1.24268	0.166483	7.46433	8.37238e-14	5.04294e-12	3155.2	-0.334651	0.166891	-2.00521	0.0449405	0.537287	3155.2	0.231007	0.235323	0.981659	0.326268	0.999915	3155.2	-0.103645	0.165904	-0.624727	0.53215	1	Dnaja3	83945	DnaJ heat shock protein family (Hsp40) member A3
ENSMUSG00000004070	1020.11	0.591382	0.150377	3.93265	8.40148e-05	0.00146716	1020.11	1.00841	0.150975	6.6793	2.4009e-11	1.0469e-09	1020.11	-0.480751	0.151702	-3.16905	0.00152938	0.0934047	1020.11	0.417025	0.213089	1.95705	0.0503419	0.964364	1020.11	-0.0637263	0.149644	-0.425853	0.670215	1	Hmox2	15369	heme oxygenase 2
ENSMUSG00000004071	3029.22	0.660292	0.181971	3.62856	0.000285005	0.0040758	3029.22	1.50875	0.182334	8.27467	1.28807e-16	1.0964e-14	3029.22	-0.719268	0.182608	-3.93887	8.1865e-05	0.0169741	3029.22	0.848461	0.257602	3.29369	0.000988829	0.231704	3029.22	0.129192	0.181696	0.711036	0.477062	1	Cdip1	66626	cell death inducing Trp53 target 1
ENSMUSG00000004085	172.554	-0.229538	0.161457	-1.42167	0.155122	0.426263	172.554	-0.510537	0.158499	-3.22108	0.00127708	0.00999567	172.554	0.3158	0.154588	2.04286	0.0410666	0.523761	172.554	-0.280999	0.226252	-1.24197	0.214247	0.999915	172.554	0.0348015	0.165205	0.210656	0.833156	1	Map3k20	65964	mitogen-activated protein kinase kinase kinase 20
ENSMUSG00000004096	690.329	0.113147	0.112298	1.00756	0.313666	0.626142	690.329	0.0511116	0.112093	0.455977	0.648407	0.820398	690.329	-0.0123593	0.111992	-0.110359	0.912125	0.998727	690.329	-0.0620359	0.158668	-0.390978	0.695814	0.999915	690.329	-0.0743952	0.112399	-0.661887	0.508044	1	Cwc15	66070	CWC15 spliceosome-associated protein
ENSMUSG00000004098	555.352	-0.5908	0.201373	-2.93386	0.00334777	0.0295581	555.352	-0.35304	0.198832	-1.77557	0.0758034	0.223557	555.352	0.340473	0.198697	1.71353	0.0866149	0.69149	555.352	0.23776	0.282993	0.840161	0.400818	0.999915	555.352	0.578232	0.201506	2.86956	0.00411049	0.335181	Col5a3	53867	collagen, type V, alpha 3
ENSMUSG00000004099	146.607	0.0595165	0.388358	0.153252	0.8782	0.959589	146.607	-0.0210549	0.387617	-0.0543187	0.956681	0.981416	146.607	0.113619	0.385309	0.294877	0.768087	0.998727	146.607	-0.0805714	0.548697	-0.146841	0.883257	0.999915	146.607	0.0330471	0.390647	0.0845956	0.932583	1	Dnmt1	13433	DNA methyltransferase (cytosine-5) 1
ENSMUSG00000004100	307.302	0.314384	0.264038	1.19068	0.23378	0.536051	307.302	0.334642	0.264813	1.26369	0.20634	0.426947	307.302	-0.185091	0.26506	-0.6983	0.48499	0.967047	307.302	0.0202578	0.373955	0.0541719	0.956798	0.999915	307.302	-0.164834	0.26379	-0.624866	0.532059	1	Ppan	235036	peter pan homolog
ENSMUSG00000004105	154.497	-0.17513	0.209006	-0.837918	0.402077	0.701556	154.497	-0.309588	0.205487	-1.50661	0.131911	0.320917	154.497	0.221937	0.204232	1.08669	0.277172	0.906212	154.497	-0.134458	0.293101	-0.458743	0.646419	0.999915	154.497	0.0874791	0.210233	0.416106	0.677332	1	Angptl2	26360	angiopoietin-like 2
ENSMUSG00000004127	96.622	0.226929	0.352385	0.643979	0.519589	0.782908	96.622	0.187482	0.35293	0.531215	0.59527	0.785971	96.622	0.0728465	0.352302	0.206773	0.836187	0.998727	96.622	-0.039447	0.498733	-0.0790944	0.936958	0.999915	96.622	0.0333991	0.353013	0.0946115	0.924623	1	Trmt10a	108943	tRNA methyltransferase 10A
ENSMUSG00000004187	110.316	-0.49954	0.436328	-1.14487	0.252262	0.558976	110.316	-0.350107	0.437926	-0.799464	0.424021	0.654098	110.316	-0.363997	0.432311	-0.84198	0.399799	0.94368	110.316	0.149433	0.618192	0.241727	0.808992	0.999915	110.316	-0.214564	0.441892	-0.485558	0.627281	1	Kifc2	16581	kinesin family member C2
ENSMUSG00000004207	7131.29	-0.0272965	0.195924	-0.139322	0.889196	0.964266	7131.29	-0.241342	0.195875	-1.23212	0.217904	0.440362	7131.29	0.177785	0.195851	0.907757	0.364007	0.934387	7131.29	-0.214045	0.277044	-0.772605	0.439756	0.999915	7131.29	-0.036261	0.195948	-0.185054	0.853187	1	Psap	19156	prosaposin
ENSMUSG00000004221	1202.95	0.169659	0.321585	0.527571	0.597797	0.834249	1202.95	0.151455	0.32157	0.470986	0.637651	0.813095	1202.95	0.0261737	0.321439	0.0814265	0.935103	0.998727	1202.95	-0.0182044	0.454779	-0.0400291	0.96807	0.999915	1202.95	0.00796874	0.321715	0.0247695	0.980239	1	Ikbkg	16151	inhibitor of kappaB kinase gamma
ENSMUSG00000004233	71.5643	1.14144	0.499316	2.28601	0.0222537	0.123472	71.5643	-0.130072	0.497198	-0.261611	0.793621	0.904315	71.5643	0.842543	0.498755	1.68929	0.0911632	0.703799	71.5643	-1.27151	0.704643	-1.80448	0.071156	0.999915	71.5643	-0.428973	0.497761	-0.861805	0.388795	1	Wars2	70560	tryptophanyl tRNA synthetase 2 (mitochondrial)
ENSMUSG00000004263	522.276	0.107242	0.328007	0.326951	0.743705	0.907803	522.276	0.0512065	0.328237	0.156004	0.87603	0.947338	522.276	-0.0465272	0.32777	-0.141951	0.887119	0.998727	522.276	-0.0560355	0.464035	-0.120757	0.903883	0.999915	522.276	-0.102563	0.328474	-0.312241	0.754857	1	Atn1	13498	atrophin 1
ENSMUSG00000004264	2713.03	0.0825182	0.118074	0.698869	0.484634	0.761995	2713.03	-0.0579645	0.118004	-0.491209	0.623279	0.804871	2713.03	0.0193618	0.11794	0.164166	0.869601	0.998727	2713.03	-0.140483	0.166932	-0.841555	0.400037	0.999915	2713.03	-0.121121	0.118137	-1.02526	0.305242	1	Phb2	12034	prohibitin 2
ENSMUSG00000004266	385.708	-0.146755	0.813083	-0.180492	0.856767	0.951392	385.708	-1.80194	0.81254	-2.21767	0.0265777	0.106513	385.708	2.82853	0.812323	3.48203	0.00049763	0.0450565	385.708	-1.65519	1.14949	-1.43993	0.149886	0.999915	385.708	1.17334	0.8133	1.44269	0.149108	1	Ptpn6	15170	protein tyrosine phosphatase, non-receptor type 6
ENSMUSG00000004268	470.111	-0.173929	0.113765	-1.52885	0.126303	0.380392	470.111	-0.0863775	0.11361	-0.760301	0.447075	0.674954	470.111	-0.137772	0.112305	-1.22676	0.219913	0.874499	470.111	0.0875517	0.160778	0.54455	0.586063	0.999915	470.111	-0.0502202	0.115053	-0.436497	0.662476	1	Emg1	14791	EMG1 N1-specific pseudouridine methyltransferase
ENSMUSG00000004270	1286.99	-0.509987	0.18693	-2.72823	0.00636744	0.0484546	1286.99	-0.778786	0.186945	-4.16586	3.1018e-05	0.000426835	1286.99	0.155455	0.186021	0.835689	0.40333	0.943749	1286.99	-0.268798	0.264369	-1.01675	0.30927	0.999915	1286.99	-0.113343	0.187849	-0.603373	0.54626	1	Lpcat3	14792	lysophosphatidylcholine acyltransferase 3
ENSMUSG00000004285	728.101	-0.0357856	0.124787	-0.286774	0.774286	0.917675	728.101	0.0247105	0.124396	0.198644	0.842541	0.929654	728.101	-0.0365918	0.124203	-0.294612	0.768291	0.998727	728.101	0.0604961	0.176199	0.34334	0.731343	0.999915	728.101	0.0239043	0.124978	0.191267	0.848316	1	Atp6v1f	66144	ATPase, H+ transporting, lysosomal V1 subunit F
ENSMUSG00000004317	104.301	-0.453593	0.366569	-1.2374	0.215939	0.511373	104.301	-0.00340024	0.361932	-0.00939467	0.992504	0.996261	104.301	0.333768	0.363649	0.917832	0.358707	0.933449	104.301	0.450193	0.515139	0.873925	0.382159	0.999915	104.301	0.783961	0.364867	2.14862	0.0316645	0.678951	Clcn5	12728	chloride channel, voltage-sensitive 5
ENSMUSG00000004319	729.483	0.183602	0.145819	1.25911	0.20799	0.500692	729.483	0.523653	0.145355	3.60258	0.000315076	0.00314082	729.483	-0.14673	0.146149	-1.00397	0.315392	0.920305	729.483	0.340052	0.205891	1.65161	0.0986142	0.999915	729.483	0.193322	0.145023	1.33305	0.182517	1	Clcn3	12725	chloride channel, voltage-sensitive 3
ENSMUSG00000004356	313.223	0.313843	0.24136	1.30031	0.193495	0.481968	313.223	0.865138	0.24044	3.59815	0.000320489	0.00318362	313.223	-0.691113	0.241952	-2.8564	0.0042847	0.175178	313.223	0.551295	0.340685	1.6182	0.10562	0.999915	313.223	-0.139819	0.239844	-0.582958	0.559921	1	Utp20	70683	UTP20 small subunit processome component
ENSMUSG00000004364	1029.93	0.0513299	0.149109	0.344244	0.730662	0.902213	1029.93	0.225611	0.148951	1.51466	0.129857	0.317824	1029.93	-0.186488	0.149097	-1.25078	0.211015	0.871715	1029.93	0.174281	0.21076	0.826917	0.408284	0.999915	1029.93	-0.0122065	0.148963	-0.0819436	0.934692	1	Cul3	26554	cullin 3
ENSMUSG00000004383	65.6387	-0.0162671	0.286374	-0.0568038	0.954701	0.986159	65.6387	-0.468655	0.283691	-1.65199	0.0985361	0.265977	65.6387	0.193036	0.279906	0.689645	0.490418	0.9689	65.6387	-0.452388	0.403101	-1.12227	0.261748	0.999915	65.6387	-0.259352	0.290074	-0.894089	0.371274	1	Large1	16795	LARGE xylosyl- and glucuronyltransferase 1
ENSMUSG00000004393	480.609	0.194806	0.125293	1.5548	0.119993	0.368244	480.609	0.21794	0.125245	1.7401	0.0818408	0.235547	480.609	-0.108923	0.12553	-0.867704	0.385556	0.941158	480.609	0.0231339	0.177157	0.130584	0.896104	0.999915	480.609	-0.0857887	0.125008	-0.686266	0.492546	1	Ddx56	52513	DEAD box helicase 56
ENSMUSG00000004394	864.108	0.162934	0.113038	1.44141	0.149469	0.417672	864.108	0.537862	0.112653	4.77452	1.80137e-06	3.40059e-05	864.108	-0.203705	0.11324	-1.79888	0.0720382	0.655936	864.108	0.374928	0.159587	2.34936	0.0188057	0.749509	864.108	0.171223	0.112449	1.52267	0.12784	0.999249	Tmed4	103694	transmembrane p24 trafficking protein 4
ENSMUSG00000004446	172.749	-0.657498	0.221218	-2.97217	0.00295703	0.027066	172.749	-0.506295	0.218961	-2.31226	0.0207633	0.088501	172.749	0.0900054	0.213779	0.42102	0.67374	0.99209	172.749	0.151203	0.311258	0.485782	0.627122	0.999915	172.749	0.241208	0.226229	1.06621	0.286328	1	Bid	12122	BH3 interacting domain death agonist
ENSMUSG00000004451	160.107	-0.134995	0.261024	-0.517177	0.605032	0.838465	160.107	-0.675494	0.258637	-2.61174	0.00900822	0.0468882	160.107	0.44388	0.256527	1.73034	0.0835691	0.688105	160.107	-0.540498	0.36746	-1.47091	0.141317	0.999915	160.107	-0.0966184	0.263097	-0.367234	0.713444	1	Ralb	64143	v-ral simian leukemia viral oncogene B
ENSMUSG00000004455	1163.78	0.0299175	0.120855	0.247549	0.804484	0.930643	1163.78	0.0328601	0.120754	0.272124	0.785527	0.89949	1163.78	-0.0843293	0.120677	-0.6988	0.484677	0.967047	1163.78	0.00294259	0.170843	0.0172239	0.986258	0.999915	1163.78	-0.0813867	0.120932	-0.672997	0.500949	1	Ppp1cc	19047	protein phosphatase 1 catalytic subunit gamma
ENSMUSG00000004460	1465.35	0.0268713	0.140418	0.191366	0.848239	0.947363	1465.35	0.0456857	0.140153	0.32597	0.744447	0.876464	1465.35	0.0205232	0.140153	0.146434	0.883578	0.998727	1465.35	0.0188144	0.198394	0.0948336	0.924447	0.999915	1465.35	0.0393375	0.140419	0.280144	0.779367	1	Dnajb11	67838	DnaJ heat shock protein family (Hsp40) member B11
ENSMUSG00000004462	340.372	0.0509895	0.284058	0.179504	0.857542	0.951581	340.372	-0.0946122	0.283195	-0.334089	0.738313	0.873626	340.372	-0.145523	0.282238	-0.515603	0.606132	0.984873	340.372	-0.145602	0.401109	-0.362998	0.716606	0.999915	340.372	-0.291125	0.285008	-1.02146	0.307036	1	Tbccd1	70573	TBCC domain containing 1
ENSMUSG00000004500	83.5352	-0.437713	0.329968	-1.32653	0.184663	0.468999	83.5352	0.183669	0.319184	0.575432	0.564999	0.764903	83.5352	0.163282	0.321399	0.508033	0.61143	0.985266	83.5352	0.621382	0.459083	1.35353	0.175887	0.999915	83.5352	0.784663	0.32781	2.39365	0.0166816	0.566671	Zfp324	243834	zinc finger protein 324
ENSMUSG00000004508	45.4029	0.703041	0.464915	1.51219	0.130485	0.38683	45.4029	0.472571	0.460827	1.02548	0.305135	0.54151	45.4029	0.18547	0.467699	0.396558	0.691693	0.993001	45.4029	-0.23047	0.654605	-0.352076	0.724782	0.999915	45.4029	-0.0450015	0.458002	-0.0982561	0.921729	1	Gab2	14389	growth factor receptor bound protein 2-associated protein 2
ENSMUSG00000004530	420.065	-0.540563	0.778552	-0.694319	0.487482	0.763365	420.065	1.27798	0.778162	1.64231	0.100526	0.269521	420.065	0.828738	0.777456	1.06596	0.286441	0.907511	420.065	1.81854	1.10076	1.65208	0.0985188	0.999915	420.065	2.64728	0.779257	3.39718	0.000680835	0.131282	Coro1c	23790	coronin, actin binding protein 1C
ENSMUSG00000004535	2892.75	0.787083	0.105147	7.48556	7.12443e-14	7.73082e-12	2892.75	0.53013	0.104884	5.05443	4.31685e-07	9.44001e-06	2892.75	0.158907	0.105425	1.5073	0.131733	0.778619	2892.75	-0.256953	0.148515	-1.73015	0.0836032	0.999915	2892.75	-0.0980455	0.104605	-0.937295	0.348607	1	Tax1bp1	52440	Tax1 (human T cell leukemia virus type I) binding protein 1
ENSMUSG00000004558	16551.8	-0.238867	0.147713	-1.6171	0.105858	0.341604	16551.8	-0.225981	0.147703	-1.52997	0.126025	0.311717	16551.8	-0.036221	0.147672	-0.245279	0.80624	0.998727	16551.8	0.0128861	0.208891	0.0616884	0.950811	0.999915	16551.8	-0.023335	0.147744	-0.157942	0.874502	1	Ndrg2	29811	N-myc downstream regulated gene 2
ENSMUSG00000004561	183.258	-0.373193	0.224702	-1.66084	0.0967461	0.323695	183.258	-0.143975	0.222321	-0.647602	0.517242	0.729714	183.258	-0.096494	0.220125	-0.438361	0.661125	0.991752	183.258	0.229218	0.316097	0.72515	0.46836	0.999915	183.258	0.132723	0.226853	0.585062	0.558506	1	Mettl17	52535	methyltransferase like 17
ENSMUSG00000004562	127.116	-0.377406	0.402622	-0.937369	0.348569	0.657324	127.116	-0.264475	0.402169	-0.657621	0.510782	0.724382	127.116	-0.00143309	0.400712	-0.00357635	0.997146	0.999918	127.116	0.112931	0.569074	0.198447	0.842696	0.999915	127.116	0.111497	0.404073	0.275934	0.782599	1	Arhgef40	268739	Rho guanine nucleotide exchange factor (GEF) 40
ENSMUSG00000004565	427.925	0.40739	0.322141	1.26463	0.206003	0.498525	427.925	-0.133578	0.322005	-0.414833	0.678264	0.838078	427.925	0.096865	0.321846	0.300967	0.763439	0.998727	427.925	-0.540968	0.45548	-1.18769	0.234956	0.999915	427.925	-0.444103	0.3223	-1.37792	0.168228	1	Pnpla6	50767	patatin-like phospholipase domain containing 6
ENSMUSG00000004567	608.326	-0.0736508	0.197228	-0.37343	0.708828	0.892738	608.326	0.0989633	0.197363	0.501428	0.61607	0.801828	608.326	-0.221837	0.196964	-1.12628	0.260046	0.894173	608.326	0.172614	0.279018	0.618649	0.536147	0.999915	608.326	-0.049223	0.197626	-0.249071	0.803306	1	Mcoln1	94178	mucolipin 1
ENSMUSG00000004568	486.131	-0.435018	0.236863	-1.83658	0.0662715	0.255891	486.131	0.260453	0.236976	1.09907	0.271738	0.505134	486.131	-0.403928	0.236465	-1.7082	0.0876	0.695308	486.131	0.695471	0.335055	2.07569	0.0379223	0.901476	486.131	0.291543	0.237373	1.2282	0.219371	1	Arhgef18	102098	rho/rac guanine nucleotide exchange factor (GEF) 18
ENSMUSG00000004591	705.241	0.0688078	0.15636	0.44006	0.659894	0.869279	705.241	-0.0143314	0.156013	-0.0918605	0.926809	0.969932	705.241	0.0373763	0.156047	0.23952	0.810703	0.998727	705.241	-0.0831392	0.220881	-0.376398	0.706621	0.999915	705.241	-0.045763	0.156326	-0.292741	0.76972	1	Pkn2	109333	protein kinase N2
ENSMUSG00000004610	2824.88	0.0908528	0.173335	0.524145	0.600178	0.834635	2824.88	-0.137943	0.173237	-0.796271	0.425874	0.655835	2824.88	0.143813	0.173202	0.830321	0.406357	0.943749	2824.88	-0.228796	0.245063	-0.933621	0.3505	0.999915	2824.88	-0.0849833	0.17337	-0.490184	0.624004	1	Etfb	110826	electron transferring flavoprotein, beta polypeptide
ENSMUSG00000004626	577.463	0.499441	0.641585	0.778449	0.436304	0.72866	577.463	0.0347251	0.641505	0.0541306	0.956831	0.981416	577.463	0.98954	0.641348	1.54291	0.122854	0.767915	577.463	-0.464716	0.907281	-0.512207	0.608506	0.999915	577.463	0.524821	0.641742	0.817807	0.413467	1	Stxbp2	20911	syntaxin binding protein 2
ENSMUSG00000004631	88.882	-0.0934899	0.338183	-0.276447	0.782204	0.921579	88.882	0.417021	0.337388	1.23603	0.216448	0.438854	88.882	-0.294164	0.338181	-0.869841	0.384387	0.940918	88.882	0.510511	0.477701	1.06868	0.285213	0.999915	88.882	0.216346	0.337389	0.641235	0.52137	1	Sgce	20392	sarcoglycan, epsilon
ENSMUSG00000004633	448.03	-0.375866	0.238362	-1.57687	0.114826	0.360241	448.03	-0.730287	0.237376	-3.0765	0.00209447	0.0148562	448.03	0.0951645	0.235597	0.403929	0.686265	0.993001	448.03	-0.354421	0.336398	-1.05357	0.292078	0.999915	448.03	-0.259256	0.24012	-1.07969	0.280279	1	Chn2	69993	chimerin 2
ENSMUSG00000004637	114.376	0.015495	0.276356	0.056069	0.955287	0.986193	114.376	-0.134266	0.276657	-0.485316	0.627452	0.806806	114.376	0.0409216	0.275168	0.148715	0.881779	0.998727	114.376	-0.149761	0.39104	-0.382982	0.701733	0.999915	114.376	-0.10884	0.277839	-0.391737	0.695252	1	Wwox	80707	WW domain-containing oxidoreductase
ENSMUSG00000004642	187.053	0.1429	0.209473	0.682189	0.495119	0.767427	187.053	0.273309	0.208376	1.31161	0.18965	0.405338	187.053	-0.00919334	0.20944	-0.043895	0.964988	0.998858	187.053	0.130409	0.295465	0.441367	0.658947	0.999915	187.053	0.121215	0.20841	0.581618	0.560824	1	Slbp	20492	stem-loop binding protein
ENSMUSG00000004655	861.159	0.0256878	0.382863	0.0670941	0.946507	0.983129	861.159	0.474163	0.382648	1.23916	0.215286	0.437503	861.159	-0.146314	0.382816	-0.382204	0.70231	0.993695	861.159	0.448475	0.541298	0.828517	0.407378	0.999915	861.159	0.30216	0.382695	0.789558	0.429786	1	Aqp1	11826	aquaporin 1
ENSMUSG00000004661	57.1824	-0.0870734	0.309916	-0.280958	0.778742	0.919869	57.1824	0.109667	0.305897	0.358509	0.719963	0.861981	57.1824	-0.0229437	0.305567	-0.0750856	0.940147	0.998727	57.1824	0.19674	0.435454	0.451804	0.65141	0.999915	57.1824	0.173796	0.310241	0.560196	0.575345	1	Arid3b	56380	AT rich interactive domain 3B (BRIGHT-like)
ENSMUSG00000004665	75.4041	-0.460381	0.328622	-1.40094	0.161231	0.435412	75.4041	-0.802731	0.328022	-2.44718	0.0143977	0.0672571	75.4041	0.117637	0.319878	0.367755	0.713056	0.995081	75.4041	-0.34235	0.464318	-0.737318	0.460929	0.999915	75.4041	-0.224713	0.336555	-0.667686	0.504334	1	Cnn2	12798	calponin 2
ENSMUSG00000004667	287.032	-0.115474	0.133297	-0.866287	0.386333	0.689395	287.032	-0.651395	0.133214	-4.88985	1.00912e-06	2.00905e-05	287.032	0.255063	0.129717	1.96631	0.0492632	0.557727	287.032	-0.535921	0.188452	-2.84381	0.00445774	0.41283	287.032	-0.280858	0.136703	-2.05452	0.0399254	0.731778	Polr2e	66420	polymerase (RNA) II (DNA directed) polypeptide E
ENSMUSG00000004677	419.927	0.829561	0.38603	2.14895	0.0316382	0.158502	419.927	-0.895761	0.385083	-2.32615	0.0200105	0.0860144	419.927	1.01336	0.384677	2.6343	0.008431	0.26362	419.927	-1.72532	0.54526	-3.16422	0.00155499	0.275234	419.927	-0.711967	0.386435	-1.8424	0.065417	0.856518	Myo9b	17925	myosin IXb
ENSMUSG00000004730	131.613	-0.0626848	0.514641	-0.121803	0.903055	0.96824	131.613	-0.592129	0.511705	-1.15717	0.247204	0.478031	131.613	0.61536	0.511511	1.20303	0.228966	0.8799	131.613	-0.529444	0.725739	-0.729523	0.465682	0.999915	131.613	0.0859158	0.514834	0.16688	0.867464	1	Adgre1	13733	adhesion G protein-coupled receptor E1
ENSMUSG00000004748	318.033	-0.3133	0.178364	-1.75652	0.0789988	0.283434	318.033	0.06796	0.177602	0.382652	0.701978	0.851345	318.033	-0.207578	0.176571	-1.1756	0.239753	0.881923	318.033	0.38126	0.251707	1.5147	0.129848	0.999915	318.033	0.173683	0.179385	0.968212	0.332938	1	Mtfp1	67900	mitochondrial fission process 1
ENSMUSG00000004768	120.69	-0.590552	0.263358	-2.24239	0.0249362	0.134186	120.69	-0.471758	0.258411	-1.82561	0.067909	0.207865	120.69	0.0796406	0.255812	0.311325	0.755553	0.998727	120.69	0.118793	0.368963	0.321965	0.747479	0.999915	120.69	0.198434	0.265884	0.746317	0.455476	1	Rab23	19335	RAB23, member RAS oncogene family
ENSMUSG00000004771	697.143	-0.0569693	0.123231	-0.462297	0.643868	0.860044	697.143	-0.00208853	0.121914	-0.0171312	0.986332	0.994091	697.143	0.143571	0.122421	1.17276	0.240893	0.883054	697.143	0.0548808	0.173346	0.316597	0.751549	0.999915	697.143	0.198451	0.122727	1.61702	0.105874	0.977728	Rab11a	53869	RAB11A, member RAS oncogene family
ENSMUSG00000004788	318.313	-0.460579	0.243867	-1.88865	0.0589385	0.239033	318.313	0.325805	0.243613	1.33739	0.181096	0.39338	318.313	-0.219078	0.243777	-0.898682	0.368822	0.935054	318.313	0.786385	0.3447	2.28136	0.0225273	0.809309	318.313	0.567307	0.243703	2.32786	0.0199195	0.581514	Eif2b2	217715	eukaryotic translation initiation factor 2B, subunit 2 beta
ENSMUSG00000004789	3655.06	0.277983	0.119651	2.32328	0.020164	0.115298	3655.06	0.319131	0.119478	2.67105	0.00756153	0.0411513	3655.06	0.0280553	0.119656	0.234466	0.814623	0.998727	3655.06	0.0411485	0.16909	0.243354	0.807732	0.999915	3655.06	0.0692037	0.119473	0.579243	0.562425	1	Dlst	78920	dihydrolipoamide S-succinyltransferase (E2 component of 2-oxo-glutarate complex)
ENSMUSG00000004798	1250.76	-0.348233	0.211966	-1.64287	0.10041	0.330557	1250.76	-0.359523	0.211739	-1.69795	0.0895165	0.249851	1250.76	0.0759829	0.211348	0.359515	0.71921	0.996116	1250.76	-0.0112902	0.299605	-0.0376836	0.96994	0.999915	1250.76	0.0646925	0.212356	0.304642	0.760639	1	Ulk2	29869	unc-51 like kinase 2
ENSMUSG00000004815	364.135	-0.345468	0.211861	-1.63064	0.102967	0.335474	364.135	0.172118	0.212283	0.810798	0.417482	0.648296	364.135	-0.594193	0.211581	-2.80835	0.00497968	0.191204	364.135	0.517587	0.299915	1.72578	0.0843874	0.999915	364.135	-0.0766069	0.212562	-0.360399	0.718549	1	Dgkq	110524	diacylglycerol kinase, theta
ENSMUSG00000004837	73.7577	0.85774	1.0674	0.803576	0.421642	0.716428	73.7577	0.41637	1.06899	0.389498	0.696908	0.848918	73.7577	-2.01604	1.07076	-1.88281	0.0597264	0.601992	73.7577	-0.441369	1.51066	-0.29217	0.770157	0.999915	73.7577	-2.45741	1.06562	-2.30608	0.0211063	0.588603	Grap	71520	GRB2-related adaptor protein
ENSMUSG00000004843	370.333	0.259793	0.13899	1.86915	0.0616019	0.245423	370.333	-0.107436	0.136354	-0.787917	0.430745	0.660452	370.333	0.368466	0.137436	2.681	0.00734027	0.24158	370.333	-0.367229	0.194707	-1.88606	0.0592865	0.995095	370.333	0.00123664	0.13792	0.00896631	0.992846	1	Chmp2b	68942	charged multivesicular body protein 2B
ENSMUSG00000004846	434.939	-0.181576	0.152971	-1.18699	0.235232	0.537764	434.939	0.0289038	0.15412	0.187541	0.851236	0.934316	434.939	-0.40197	0.152951	-2.62809	0.00858648	0.264034	434.939	0.210479	0.217148	0.969291	0.3324	0.999915	434.939	-0.191491	0.15414	-1.24232	0.21412	1	Plod3	26433	procollagen-lysine, 2-oxoglutarate 5-dioxygenase 3
ENSMUSG00000004849	367.407	-0.12752	0.142694	-0.893659	0.371505	0.67792	367.407	-0.299601	0.14126	-2.12091	0.033929	0.127323	367.407	0.205022	0.140108	1.46332	0.14338	0.79428	367.407	-0.172081	0.200789	-0.857026	0.39143	0.999915	367.407	0.0329406	0.143826	0.22903	0.818846	1	Ap1s1	11769	adaptor protein complex AP-1, sigma 1
ENSMUSG00000004865	411.043	-0.0272735	0.166665	-0.163643	0.870012	0.956105	411.043	0.0734865	0.16627	0.441971	0.65851	0.826116	411.043	-0.141148	0.166414	-0.848173	0.396342	0.943149	411.043	0.10076	0.23542	0.428	0.668651	0.999915	411.043	-0.040388	0.166521	-0.24254	0.808362	1	Srpk1	20815	serine/arginine-rich protein specific kinase 1
ENSMUSG00000004880	168.685	-0.856129	0.441659	-1.93844	0.0525697	0.220827	168.685	-0.663194	0.441149	-1.50333	0.132753	0.322132	168.685	-0.307099	0.440594	-0.697012	0.485796	0.967096	168.685	0.192935	0.62424	0.309072	0.757267	0.999915	168.685	-0.114164	0.442213	-0.258166	0.796279	1	Lbr	98386	lamin B receptor
ENSMUSG00000004895	399.409	0.02548	0.138455	0.18403	0.85399	0.949651	399.409	0.0196299	0.138723	0.141504	0.887472	0.952682	399.409	-0.103944	0.138054	-0.752927	0.451494	0.957346	399.409	-0.00585007	0.195995	-0.0298481	0.976188	0.999915	399.409	-0.109795	0.139123	-0.789192	0.43	1	Prcc	94315	papillary renal cell carcinoma (translocation-associated)
ENSMUSG00000004896	187.815	0.00433145	0.190423	0.0227465	0.981852	0.994091	187.815	0.161879	0.190959	0.847717	0.396596	0.629478	187.815	-0.231182	0.190725	-1.21212	0.225466	0.878345	187.815	0.157548	0.269678	0.584207	0.559081	0.999915	187.815	-0.0736341	0.190657	-0.386212	0.69934	1	Rrnad1	229503	ribosomal RNA adenine dimethylase domain containing 1
ENSMUSG00000004897	2863.37	-0.0373431	0.0985185	-0.379047	0.704653	0.890739	2863.37	-0.0358412	0.0985	-0.36387	0.715955	0.859912	2863.37	-0.0683716	0.0983541	-0.695158	0.486957	0.967959	2863.37	0.00150194	0.139313	0.010781	0.991398	0.999915	2863.37	-0.0668697	0.0986641	-0.677751	0.497929	1	Hdgf	15191	heparin binding growth factor
ENSMUSG00000004929	213.477	0.939025	0.308845	3.04045	0.00236229	0.0228279	213.477	0.254659	0.30887	0.824484	0.409665	0.641638	213.477	0.154437	0.310094	0.498032	0.618462	0.986301	213.477	-0.684367	0.43679	-1.56681	0.11716	0.999915	213.477	-0.52993	0.307616	-1.7227	0.0849426	0.927932	Thop1	50492	thimet oligopeptidase 1
ENSMUSG00000004931	678.527	-0.116182	0.172965	-0.671705	0.501772	0.771476	678.527	-0.263959	0.172577	-1.52952	0.126136	0.311939	678.527	0.0434203	0.172396	0.251864	0.801146	0.998727	678.527	-0.147777	0.244335	-0.604813	0.545303	0.999915	678.527	-0.104357	0.173145	-0.602713	0.5467	1	Apba3	57267	amyloid beta (A4) precursor protein-binding, family A, member 3
ENSMUSG00000004934	303.364	0.102325	0.178258	0.574026	0.56595	0.817259	303.364	-0.256326	0.178547	-1.43562	0.151111	0.350644	303.364	0.0488593	0.178185	0.274206	0.783927	0.998727	303.364	-0.358651	0.2523	-1.42153	0.155164	0.999915	303.364	-0.309791	0.17862	-1.73436	0.0828549	0.922112	Pias4	59004	protein inhibitor of activated STAT 4
ENSMUSG00000004936	717.297	0.00170496	0.120092	0.0141971	0.988673	0.996247	717.297	0.166998	0.11887	1.40488	0.160058	0.36456	717.297	0.0483045	0.119307	0.404876	0.685568	0.993001	717.297	0.165293	0.168974	0.978216	0.327967	0.999915	717.297	0.213597	0.119658	1.78506	0.0742513	0.893612	Map2k1	26395	mitogen-activated protein kinase kinase 1
ENSMUSG00000004937	1042.03	0.00736562	0.10174	0.0723964	0.942286	0.982789	1042.03	-0.0492212	0.10156	-0.484652	0.627923	0.807119	1042.03	-0.0316238	0.101159	-0.312614	0.754574	0.998727	1042.03	-0.0565869	0.143755	-0.393634	0.693851	0.999915	1042.03	-0.0882107	0.102139	-0.863636	0.387788	1	Sgta	52551	small glutamine-rich tetratricopeptide repeat (TPR)-containing, alpha
ENSMUSG00000004945	348.933	-0.277896	0.150078	-1.85168	0.0640713	0.251525	348.933	-0.283611	0.148985	-1.90362	0.0569592	0.184059	348.933	-0.0325821	0.147025	-0.221609	0.824618	0.998727	348.933	-0.00571476	0.211471	-0.0270239	0.978441	0.999915	348.933	-0.0382969	0.151998	-0.251957	0.801075	1	Tmem242	70544	transmembrane protein 242
ENSMUSG00000004947	99.2371	-0.211886	0.230634	-0.918713	0.358246	0.66766	99.2371	-0.00213416	0.230002	-0.00927888	0.992597	0.996261	99.2371	-0.129985	0.228251	-0.569485	0.569027	0.981725	99.2371	0.209752	0.325719	0.643966	0.519597	0.999915	99.2371	0.0797666	0.232367	0.343278	0.731389	1	Dtx2	74198	deltex 2, E3 ubiquitin ligase
ENSMUSG00000004951	438.057	-0.103317	0.351792	-0.293687	0.768997	0.916699	438.057	0.174334	0.352378	0.494735	0.620787	0.80398	438.057	-0.408314	0.351938	-1.16019	0.245972	0.883054	438.057	0.277651	0.497924	0.557617	0.577106	0.999915	438.057	-0.130663	0.352233	-0.370957	0.710669	1	Hspb1	15507	heat shock protein 1
ENSMUSG00000004980	3352.12	0.104098	0.12241	0.850403	0.395101	0.695783	3352.12	0.000864849	0.122324	0.00707013	0.994359	0.997514	3352.12	0.0373041	0.122314	0.304987	0.760376	0.998727	3352.12	-0.103233	0.173054	-0.59654	0.550814	0.999915	3352.12	-0.0659293	0.122421	-0.538547	0.590199	1	Hnrnpa2b1	53379	heterogeneous nuclear ribonucleoprotein A2/B1
ENSMUSG00000004994	79.6054	-0.144612	0.417062	-0.346741	0.728786	0.901708	79.6054	0.333091	0.415404	0.801849	0.42264	0.653451	79.6054	-0.431996	0.41653	-1.03713	0.299674	0.911075	79.6054	0.477704	0.588643	0.811533	0.41706	0.999915	79.6054	0.0457066	0.415937	0.109888	0.912498	1	Ccdc130	67736	coiled-coil domain containing 130
ENSMUSG00000004996	327.499	-0.0309002	0.172102	-0.179546	0.857509	0.951581	327.499	-0.0160152	0.171514	-0.0933754	0.925605	0.969059	327.499	0.0524432	0.171128	0.306457	0.759257	0.998727	327.499	0.014885	0.242973	0.0612619	0.951151	0.999915	327.499	0.067328	0.172486	0.390339	0.696286	1	Mri1	67873	methylthioribose-1-phosphate isomerase 1
ENSMUSG00000005034	774.398	-0.0914066	0.125937	-0.72581	0.467955	0.750349	774.398	0.0134823	0.125323	0.10758	0.914329	0.964503	774.398	-0.0197589	0.125128	-0.15791	0.874528	0.998727	774.398	0.104889	0.177669	0.590362	0.554948	0.999915	774.398	0.0851299	0.126132	0.674927	0.499722	1	Prkacb	18749	protein kinase, cAMP dependent, catalytic, beta
ENSMUSG00000005043	141.789	-0.0974122	0.2848	-0.342038	0.732323	0.903016	141.789	-0.350105	0.28283	-1.23786	0.215767	0.438035	141.789	0.2635	0.281735	0.935275	0.349646	0.931878	141.789	-0.252693	0.401377	-0.629565	0.52898	0.999915	141.789	0.0108064	0.285883	0.0378002	0.969847	1	Sgsh	27029	N-sulfoglucosamine sulfohydrolase (sulfamidase)
ENSMUSG00000005054	349.181	-0.0784776	0.286689	-0.273738	0.784286	0.921949	349.181	-0.5525	0.284895	-1.93931	0.0524637	0.173556	349.181	0.567449	0.284699	1.99316	0.0462443	0.542156	349.181	-0.474023	0.404173	-1.17282	0.240868	0.999915	349.181	0.0934256	0.286885	0.325656	0.744685	1	Cstb	13014	cystatin B
ENSMUSG00000005057	53.0855	-0.902044	0.386602	-2.33326	0.0196342	0.113271	53.0855	-0.755679	0.38858	-1.94472	0.051809	0.172232	53.0855	-0.287563	0.375653	-0.765501	0.443973	0.953593	53.0855	0.146366	0.548138	0.267023	0.789451	0.999915	53.0855	-0.141198	0.399174	-0.353724	0.723546	1	Sh2b2	23921	SH2B adaptor protein 2
ENSMUSG00000005069	1617.87	0.010178	0.122352	0.0831862	0.933703	0.979534	1617.87	0.0505504	0.122181	0.413734	0.679069	0.838488	1617.87	-0.0213489	0.122109	-0.174834	0.86121	0.998727	1617.87	0.0403724	0.172911	0.233486	0.815384	0.999915	1617.87	0.0190234	0.122424	0.15539	0.876514	1	Pex5	19305	peroxisomal biogenesis factor 5
ENSMUSG00000005078	331.604	-0.0658668	0.13296	-0.495389	0.620326	0.846507	331.604	0.253294	0.13134	1.92855	0.0537873	0.17666	331.604	-0.110801	0.131957	-0.839673	0.401092	0.943749	331.604	0.319161	0.186891	1.70774	0.0876853	0.999915	331.604	0.20836	0.132347	1.57435	0.115407	0.983253	Jkamp	104771	JNK1/MAPK8-associated membrane protein
ENSMUSG00000005087	73.9699	-1.96561	0.485298	-4.05033	5.11457e-05	0.000970675	73.9699	-1.8721	0.48542	-3.85667	0.000114943	0.00135595	73.9699	-0.0380433	0.466066	-0.0816264	0.934944	0.998727	73.9699	0.0935098	0.686401	0.136232	0.891638	0.999915	73.9699	0.0554667	0.503914	0.110072	0.912352	1	Cd44	12505	CD44 antigen
ENSMUSG00000005089	2013.61	-0.0755101	0.323882	-0.23314	0.815652	0.934608	2013.61	0.00364115	0.323849	0.0112434	0.991029	0.995804	2013.61	0.248209	0.32395	0.766196	0.443559	0.953187	2013.61	0.0791512	0.458015	0.172814	0.862798	0.999915	2013.61	0.32736	0.323781	1.01105	0.311991	1	Slc1a2	20511	solute carrier family 1 (glial high affinity glutamate transporter), member 2
ENSMUSG00000005102	185.054	0.453711	0.170679	2.65828	0.00785416	0.0568756	185.054	0.581277	0.168824	3.4431	0.000575097	0.00515448	185.054	-0.00954474	0.172458	-0.0553453	0.955863	0.998858	185.054	0.127566	0.240068	0.531374	0.595159	0.999915	185.054	0.118021	0.167006	0.706689	0.47976	1	Eif2ak4	27103	eukaryotic translation initiation factor 2 alpha kinase 4
ENSMUSG00000005103	692.827	-0.205962	0.153214	-1.34427	0.178861	0.460766	692.827	-0.211605	0.151911	-1.39295	0.163634	0.369881	692.827	0.215087	0.151735	1.41751	0.156333	0.811361	692.827	-0.00564296	0.215758	-0.0261541	0.979134	0.999915	692.827	0.209444	0.153388	1.36545	0.172111	1	Wdr1	22388	WD repeat domain 1
ENSMUSG00000005107	441.226	-0.686614	0.287734	-2.38628	0.0170197	0.101568	441.226	-0.425583	0.287093	-1.48239	0.138236	0.330424	441.226	-0.0675645	0.285754	-0.236443	0.813089	0.998727	441.226	0.261031	0.406464	0.642199	0.520744	0.999915	441.226	0.193466	0.289064	0.669285	0.503313	1	Slc2a9	117591	solute carrier family 2 (facilitated glucose transporter), member 9
ENSMUSG00000005125	372.406	1.0983	0.234831	4.677	2.91097e-06	7.88179e-05	372.406	0.700115	0.229592	3.04938	0.00229313	0.0159945	372.406	0.889231	0.234777	3.78756	0.000152135	0.023243	372.406	-0.398189	0.328418	-1.21245	0.225341	0.999915	372.406	0.491042	0.229648	2.13824	0.0324972	0.687471	Ndrg1	17988	N-myc downstream regulated gene 1
ENSMUSG00000005142	1810.08	0.203386	0.199578	1.01908	0.308163	0.620649	1810.08	0.124077	0.199458	0.62207	0.533896	0.741697	1810.08	0.052589	0.199435	0.26369	0.792019	0.998727	1810.08	-0.079309	0.282161	-0.281077	0.778651	0.999915	1810.08	-0.0267202	0.199601	-0.133868	0.893507	1	Man2b1	17159	mannosidase 2, alpha B1
ENSMUSG00000005150	212.586	-0.190073	0.171656	-1.1073	0.268166	0.576382	212.586	-0.0773733	0.170921	-0.452685	0.650776	0.821431	212.586	-0.0756967	0.169683	-0.446106	0.655521	0.990683	212.586	0.1127	0.242239	0.465244	0.641757	0.999915	212.586	0.0370033	0.172879	0.214041	0.830515	1	Wdr83	67836	WD repeat domain containing 83
ENSMUSG00000005161	1387.69	-0.0106976	0.114702	-0.093264	0.925694	0.975516	1387.69	-0.232408	0.114445	-2.03073	0.0422823	0.149402	1387.69	0.092475	0.114206	0.809721	0.418101	0.948257	1387.69	-0.22171	0.162032	-1.36831	0.171215	0.999915	1387.69	-0.129235	0.114941	-1.12436	0.260858	1	Prdx2	21672	peroxiredoxin 2
ENSMUSG00000005198	768.957	0.144891	0.183969	0.787585	0.43094	0.724347	768.957	0.35616	0.183448	1.94147	0.0522007	0.172944	768.957	0.0393253	0.183914	0.213825	0.830684	0.998727	768.957	0.211269	0.259803	0.813188	0.41611	0.999915	768.957	0.250594	0.183503	1.36561	0.172062	1	Polr2a	20020	polymerase (RNA) II (DNA directed) polypeptide A
ENSMUSG00000005204	640.718	0.35859	0.274772	1.30504	0.191878	0.479812	640.718	0.829679	0.274823	3.01896	0.00253646	0.017393	640.718	0.154159	0.274932	0.560717	0.574991	0.981725	640.718	0.471089	0.388623	1.2122	0.225435	0.999915	640.718	0.625248	0.274664	2.27641	0.0228213	0.612836	Senp3	80886	SUMO/sentrin specific peptidase 3
ENSMUSG00000005225	327.42	-0.0556601	0.182279	-0.305357	0.760095	0.91318	327.42	-0.0879822	0.178648	-0.49249	0.622373	0.804562	327.42	0.384525	0.17935	2.14399	0.0320339	0.475425	327.42	-0.0323221	0.255227	-0.126641	0.899225	0.999915	327.42	0.352203	0.181588	1.93957	0.0524314	0.797807	Plekha8	231999	pleckstrin homology domain containing, family A (phosphoinositide binding specific) member 8
ENSMUSG00000005233	33.6503	-1.45497	0.475379	-3.06065	0.00220856	0.0217114	33.6503	-0.934781	0.455822	-2.05076	0.0402905	0.144264	33.6503	-0.041345	0.443115	-0.0933054	0.925661	0.998727	33.6503	0.520188	0.658604	0.789835	0.429624	0.999915	33.6503	0.478843	0.487246	0.982755	0.325728	1	Spc25	66442	SPC25, NDC80 kinetochore complex component, homolog (S. cerevisiae)
ENSMUSG00000005251	153.28	1.2515	0.218702	5.72237	1.05046e-08	4.84814e-07	153.28	1.53205	0.215305	7.11574	1.11314e-12	5.69184e-11	153.28	0.0112723	0.227057	0.0496455	0.960405	0.998858	153.28	0.280557	0.306899	0.914167	0.360629	0.999915	153.28	0.291829	0.206476	1.41338	0.157544	1	Ripk4	72388	receptor-interacting serine-threonine kinase 4
ENSMUSG00000005262	599.185	-0.00165491	0.140014	-0.0118196	0.99057	0.997078	599.185	0.357671	0.139946	2.55578	0.010595	0.0532562	599.185	-0.290834	0.140142	-2.07529	0.0379599	0.51156	599.185	0.359326	0.197962	1.81513	0.0695043	0.999915	599.185	0.0684919	0.139819	0.489863	0.624231	1	Ufd1	22230	ubiquitin recognition factor in ER-associated degradation 1
ENSMUSG00000005268	960.741	-0.330117	0.301768	-1.09394	0.27398	0.582941	960.741	-0.811403	0.301826	-2.68831	0.00718146	0.0395676	960.741	0.243927	0.301027	0.810317	0.417758	0.948257	960.741	-0.481285	0.426806	-1.12764	0.25947	0.999915	960.741	-0.237359	0.302566	-0.784486	0.432755	1	Prlr	19116	prolactin receptor
ENSMUSG00000005299	1535.07	0.269506	0.153035	1.76108	0.0782248	0.282153	1535.07	0.35469	0.152874	2.32015	0.0203328	0.0870575	1535.07	-0.0137997	0.152974	-0.0902092	0.928121	0.998727	1535.07	0.085184	0.21631	0.393805	0.693725	0.999915	1535.07	0.0713841	0.152935	0.466763	0.64067	1	Letm1	56384	leucine zipper-EF-hand containing transmembrane protein 1
ENSMUSG00000005312	2974.13	0.114831	0.130825	0.877749	0.38008	0.684531	2974.13	0.279527	0.130658	2.13938	0.0324052	0.123117	2974.13	-0.0491286	0.130766	-0.375699	0.70714	0.994349	2974.13	0.164696	0.184896	0.890748	0.373064	0.999915	2974.13	0.115567	0.130717	0.884102	0.376641	1	Ubqln1	56085	ubiquilin 1
ENSMUSG00000005320	543.848	-0.700626	0.126598	-5.53427	3.12523e-08	1.31935e-06	543.848	-0.655782	0.126001	-5.20458	1.94434e-07	4.51615e-06	543.848	0.0264093	0.122976	0.214751	0.829961	0.998727	543.848	0.0448436	0.178615	0.251063	0.801765	0.999915	543.848	0.0712528	0.129538	0.550053	0.582283	1	Fgfr4	14186	fibroblast growth factor receptor 4
ENSMUSG00000005338	63.8948	-0.25034	0.352667	-0.709849	0.477798	0.756446	63.8948	0.0521317	0.350151	0.148884	0.881645	0.949367	63.8948	-0.166666	0.348306	-0.478505	0.632291	0.986446	63.8948	0.302472	0.49697	0.608632	0.542768	0.999915	63.8948	0.135805	0.354488	0.383102	0.701644	1	Cadm3	94332	cell adhesion molecule 3
ENSMUSG00000005354	2713.86	-0.058567	0.147685	-0.396567	0.691687	0.884082	2713.86	-0.284745	0.147713	-1.92769	0.0538931	0.176844	2713.86	-0.0669378	0.147558	-0.453638	0.65009	0.989597	2713.86	-0.226178	0.208878	-1.08282	0.278886	0.999915	2713.86	-0.293116	0.14784	-1.98266	0.0474058	0.768904	Txn2	56551	thioredoxin 2
ENSMUSG00000005362	359.52	0.324484	0.143051	2.26831	0.0233106	0.127839	359.52	-0.0270947	0.142202	-0.190537	0.848889	0.933274	359.52	0.169758	0.142652	1.19002	0.234039	0.87999	359.52	-0.351578	0.201705	-1.74303	0.0813283	0.999915	359.52	-0.18182	0.142603	-1.27501	0.202304	1	Crbn	58799	cereblon
ENSMUSG00000005370	160.421	0.0765069	0.182753	0.418634	0.675483	0.877611	160.421	-0.267108	0.179151	-1.49096	0.135971	0.327046	160.421	0.390522	0.178929	2.18256	0.0290685	0.45728	160.421	-0.343614	0.255918	-1.34268	0.179377	0.999915	160.421	0.0469078	0.182971	0.256367	0.797667	1	Msh6	17688	mutS homolog 6
ENSMUSG00000005371	346.848	0.092974	0.119243	0.779703	0.435566	0.728154	346.848	-0.153554	0.118398	-1.29693	0.194656	0.41166	346.848	0.0980205	0.11817	0.829488	0.406829	0.944228	346.848	-0.246528	0.168039	-1.46709	0.142352	0.999915	346.848	-0.148507	0.119469	-1.24306	0.213846	1	Fbxo11	225055	F-box protein 11
ENSMUSG00000005373	3918.2	-0.896919	0.148008	-6.05995	1.36164e-09	7.41601e-08	3918.2	-0.463582	0.147928	-3.13383	0.00172543	0.0126493	3918.2	-0.252069	0.14759	-1.7079	0.087655	0.695308	3918.2	0.433336	0.209258	2.07082	0.0383756	0.901476	3918.2	0.181268	0.148345	1.22193	0.221734	1	Mlxipl	58805	MLX interacting protein-like
ENSMUSG00000005374	397.672	0.753543	0.310502	2.42686	0.0152303	0.0937629	397.672	-0.0726351	0.310921	-0.233612	0.815286	0.914058	397.672	0.225464	0.311341	0.724172	0.46896	0.962728	397.672	-0.826179	0.439413	-1.88019	0.0600824	0.995475	397.672	-0.600715	0.310081	-1.93728	0.052711	0.798855	Tbl2	27368	transducin (beta)-like 2
ENSMUSG00000005378	480.992	0.213856	0.826603	0.258717	0.795853	0.926563	480.992	0.845204	0.82658	1.02253	0.306529	0.54263	480.992	-0.669333	0.82654	-0.809801	0.418054	0.948257	480.992	0.631348	1.16898	0.540086	0.589137	0.999915	480.992	-0.0379887	0.826642	-0.0459554	0.963346	1	Bud23	66138	BUD23, rRNA methyltransferase and ribosome maturation factor
ENSMUSG00000005397	255.953	0.710507	0.476046	1.49252	0.135564	0.394319	255.953	0.0537841	0.475105	0.113205	0.909868	0.96261	255.953	0.373377	0.475897	0.784576	0.432702	0.951005	255.953	-0.656723	0.672566	-0.976445	0.328844	0.999915	255.953	-0.283347	0.475255	-0.596201	0.551041	1	Nid1	18073	nidogen 1
ENSMUSG00000005413	261.976	0.301975	0.258913	1.16632	0.243484	0.54782	261.976	-0.130723	0.257609	-0.507446	0.611842	0.79864	261.976	0.318628	0.258017	1.23491	0.216863	0.873107	261.976	-0.432698	0.365237	-1.18471	0.236134	0.999915	261.976	-0.11407	0.258506	-0.441267	0.65902	1	Hmox1	15368	heme oxygenase 1
ENSMUSG00000005417	1944.13	0.338557	0.093058	3.63813	0.000274622	0.0039632	1944.13	0.329583	0.0928663	3.54901	0.000386685	0.00372155	1944.13	0.0147498	0.0932339	0.158202	0.874297	0.998727	1944.13	-0.00897414	0.131468	-0.0682608	0.945578	0.999915	1944.13	0.00577562	0.0926897	0.0623113	0.950315	1	Mprip	26936	myosin phosphatase Rho interacting protein
ENSMUSG00000005442	611.989	-0.909119	0.584071	-1.55652	0.119584	0.367542	611.989	-0.0795384	0.583817	-0.136239	0.891633	0.954841	611.989	-0.0014156	0.583716	-0.00242515	0.998065	0.999918	611.989	0.829581	0.825821	1.00455	0.315112	0.999915	611.989	0.828164	0.584172	1.41767	0.156286	1	Cic	71722	capicua transcriptional repressor
ENSMUSG00000005469	869.472	-0.469727	0.117488	-3.9981	6.38536e-05	0.00116743	869.472	-0.321834	0.117318	-2.74326	0.00608325	0.034797	869.472	-0.12852	0.116078	-1.10718	0.268215	0.89932	869.472	0.147892	0.166033	0.890742	0.373068	0.999915	869.472	0.0193728	0.118713	0.16319	0.870369	1	Prkaca	18747	protein kinase, cAMP dependent, catalytic, alpha
ENSMUSG00000005481	203.795	0.382806	0.164853	2.32211	0.0202272	0.115442	203.795	0.287886	0.162198	1.7749	0.0759137	0.223697	203.795	0.183105	0.16473	1.11154	0.266334	0.898315	203.795	-0.0949207	0.231268	-0.410437	0.681485	0.999915	203.795	0.088184	0.162323	0.543264	0.586948	1	Ddx39a	68278	DEAD box helicase 39a
ENSMUSG00000005483	288.573	0.0448229	0.207049	0.216484	0.82861	0.939065	288.573	-0.0744605	0.204525	-0.364064	0.71581	0.859912	288.573	0.288667	0.205155	1.40707	0.159408	0.814166	288.573	-0.119283	0.291033	-0.409862	0.681907	0.999915	288.573	0.169383	0.206425	0.820555	0.4119	1	Dnajb1	81489	DnaJ heat shock protein family (Hsp40) member B1
ENSMUSG00000005501	499.42	-0.0193691	0.178332	-0.108612	0.91351	0.971668	499.42	0.145684	0.177261	0.821863	0.411155	0.642881	499.42	0.164016	0.177549	0.923779	0.355601	0.933036	499.42	0.165053	0.251444	0.656423	0.511552	0.999915	499.42	0.329069	0.178046	1.84823	0.0645689	0.851875	Usp40	227334	ubiquitin specific peptidase 40
ENSMUSG00000005505	215.959	-0.0369974	0.232858	-0.158884	0.873761	0.957664	215.959	0.165398	0.231048	0.71586	0.474078	0.695318	215.959	0.156768	0.231483	0.677232	0.498259	0.972857	215.959	0.202395	0.328034	0.616995	0.537238	0.999915	215.959	0.359163	0.232426	1.54528	0.122278	0.993361	Kbtbd4	67136	kelch repeat and BTB (POZ) domain containing 4
ENSMUSG00000005506	1761.1	0.292744	0.119082	2.45834	0.0139581	0.0883475	1761.1	0.471247	0.118815	3.96622	7.30215e-05	0.000911354	1761.1	-0.0622983	0.119093	-0.523107	0.6009	0.983874	1761.1	0.178503	0.168219	1.06114	0.288627	0.999915	1761.1	0.116205	0.118804	0.978122	0.328014	1	Celf1	13046	CUGBP, Elav-like family member 1
ENSMUSG00000005510	1855.05	0.133996	0.120517	1.11184	0.266208	0.574574	1855.05	0.130039	0.120417	1.0799	0.280185	0.51491	1855.05	-0.0871722	0.120441	-0.723774	0.469205	0.962852	1855.05	-0.00395734	0.170366	-0.0232284	0.981468	0.999915	1855.05	-0.0911296	0.120493	-0.756307	0.449465	1	Ndufs3	68349	NADH:ubiquinone oxidoreductase core subunit S3
ENSMUSG00000005514	9606.83	1.51947	0.223013	6.81339	9.53275e-12	7.83283e-10	9606.83	1.93268	0.223183	8.6596	4.73419e-18	4.67337e-16	9606.83	-0.707028	0.223331	-3.16583	0.0015464	0.0939096	9606.83	0.413202	0.315508	1.30964	0.190318	0.999915	9606.83	-0.293826	0.222865	-1.3184	0.187369	1	Por	18984	P450 (cytochrome) oxidoreductase
ENSMUSG00000005533	61.7508	1.58806	0.419589	3.7848	0.000153831	0.00242698	61.7508	1.35772	0.420304	3.23033	0.00123647	0.00973225	61.7508	0.0122961	0.434579	0.0282942	0.977428	0.999706	61.7508	-0.230339	0.593894	-0.387846	0.69813	0.999915	61.7508	-0.218044	0.404785	-0.538666	0.590117	1	Igf1r	16001	insulin-like growth factor I receptor
ENSMUSG00000005534	1567.89	0.0897848	0.17122	0.524382	0.600013	0.834635	1567.89	-0.0664952	0.171081	-0.388678	0.697514	0.848918	1567.89	0.103006	0.170974	0.602466	0.546864	0.979942	1567.89	-0.15628	0.242043	-0.64567	0.518493	0.999915	1567.89	-0.053274	0.171326	-0.310951	0.755838	1	Insr	16337	insulin receptor
ENSMUSG00000005547	7561.47	-0.497244	0.538295	-0.923738	0.355623	0.665209	7561.47	-1.72727	0.53821	-3.20928	0.00133068	0.0103533	7561.47	1.32192	0.538177	2.45629	0.0140381	0.336219	7561.47	-1.23002	0.761204	-1.61589	0.106118	0.999915	7561.47	0.0918932	0.538327	0.170701	0.864459	1	Cyp2a5	13087	cytochrome P450, family 2, subfamily a, polypeptide 5
ENSMUSG00000005553	35.9948	0.657717	0.66208	0.993409	0.32051	0.63211	35.9948	0.551815	0.670331	0.823198	0.410395	0.642202	35.9948	-0.613309	0.676331	-0.906818	0.364503	0.934534	35.9948	-0.105901	0.942174	-0.112401	0.910506	0.999915	35.9948	-0.719211	0.65595	-1.09644	0.272885	1	Atp4a	11944	ATPase, H+/K+ exchanging, gastric, alpha polypeptide
ENSMUSG00000005566	942.376	-0.163988	0.133214	-1.23101	0.218318	0.514203	942.376	-0.0560572	0.133179	-0.420915	0.673817	0.835576	942.376	-0.185272	0.132674	-1.39645	0.162579	0.819902	942.376	0.107931	0.188369	0.572978	0.56666	0.999915	942.376	-0.077341	0.133718	-0.57839	0.563001	1	Trim28	21849	tripartite motif-containing 28
ENSMUSG00000005575	828.233	0.0223374	0.19624	0.113826	0.909375	0.971149	828.233	0.272707	0.195805	1.39275	0.163695	0.369881	828.233	-0.0471789	0.195978	-0.240736	0.80976	0.998727	828.233	0.25037	0.277218	0.903152	0.366445	0.999915	828.233	0.203191	0.196068	1.03633	0.300048	1	Ube2m	22192	ubiquitin-conjugating enzyme E2M
ENSMUSG00000005580	363.044	0.95993	0.159157	6.03132	1.62622e-09	8.6905e-08	363.044	1.07039	0.156988	6.81826	9.21481e-12	4.32305e-10	363.044	0.107251	0.161925	0.662352	0.507746	0.973761	363.044	0.110457	0.223554	0.494096	0.621238	0.999915	363.044	0.217708	0.154132	1.41248	0.15781	1	Adcy9	11515	adenylate cyclase 9
ENSMUSG00000005583	31.7344	-0.431164	0.538307	-0.800964	0.423153	0.717366	31.7344	0.0537394	0.533893	0.100656	0.919824	0.966393	31.7344	0.111849	0.527962	0.211851	0.832224	0.998727	31.7344	0.484903	0.758166	0.639574	0.522449	0.999915	31.7344	0.596752	0.544125	1.09672	0.272764	1	Mef2c	17260	myocyte enhancer factor 2C
ENSMUSG00000005609	618.118	0.756689	0.20999	3.60345	0.000314022	0.00442401	618.118	0.967184	0.208989	4.62792	3.69349e-06	6.47385e-05	618.118	0.0458399	0.210956	0.217296	0.827977	0.998727	618.118	0.210494	0.296264	0.710496	0.477397	0.999915	618.118	0.256334	0.208014	1.23229	0.217841	1	Ctr9	22083	CTR9 homolog, Paf1/RNA polymerase II complex component
ENSMUSG00000005610	7872.54	0.294499	0.133261	2.20994	0.0271094	0.142414	7872.54	0.236954	0.133236	1.77845	0.0753299	0.222809	7872.54	0.0209755	0.13326	0.157403	0.874927	0.998727	7872.54	-0.0575448	0.188442	-0.305371	0.760083	0.999915	7872.54	-0.0365694	0.133237	-0.274468	0.783725	1	Eif4g2	13690	eukaryotic translation initiation factor 4, gamma 2
ENSMUSG00000005615	1252.89	-0.130449	0.154528	-0.844174	0.398572	0.698533	1252.89	-0.160287	0.153864	-1.04174	0.297531	0.533814	1252.89	0.234513	0.153799	1.5248	0.127308	0.77539	1252.89	-0.0298379	0.218067	-0.136829	0.891166	0.999915	1252.89	0.204675	0.154594	1.32395	0.185518	1	Pcyt1a	13026	phosphate cytidylyltransferase 1, choline, alpha isoform
ENSMUSG00000005621	840.252	0.785993	0.212009	3.70737	0.000209426	0.00313698	840.252	0.883082	0.212091	4.1637	3.13129e-05	0.000430061	840.252	0.0136261	0.212838	0.0640209	0.948954	0.998858	840.252	0.0970893	0.299883	0.323757	0.746122	0.999915	840.252	0.110715	0.211258	0.524075	0.600226	1	Zfp592	233410	zinc finger protein 592
ENSMUSG00000005625	1583.13	0.517018	0.16291	3.17363	0.00150544	0.0159342	1583.13	0.803694	0.162916	4.93317	8.09051e-07	1.65477e-05	1583.13	-0.381131	0.163105	-2.33673	0.0194531	0.387023	1583.13	0.286676	0.230394	1.24428	0.213395	0.999915	1583.13	-0.094456	0.162722	-0.580475	0.561594	1	Psmd4	19185	proteasome (prosome, macropain) 26S subunit, non-ATPase, 4
ENSMUSG00000005656	1113.44	2.27442	0.344824	6.5959	4.22691e-11	3.11324e-09	1113.44	3.22383	0.345877	9.32074	1.15529e-20	1.54929e-18	1113.44	-0.807602	0.347665	-2.32293	0.0201826	0.39515	1113.44	0.949405	0.4884	1.94391	0.0519063	0.964364	1113.44	0.141802	0.343022	0.413391	0.67932	1	Snx6	72183	sorting nexin 6
ENSMUSG00000005667	64.4741	1.06705	0.347958	3.06661	0.00216501	0.0213868	64.4741	1.68097	0.347071	4.84329	1.27704e-06	2.47317e-05	64.4741	-0.812797	0.372926	-2.17951	0.0292936	0.458511	64.4741	0.613917	0.49146	1.24917	0.211604	0.999915	64.4741	-0.198881	0.320093	-0.621321	0.534389	1	Mthfd2	17768	methylenetetrahydrofolate dehydrogenase (NAD+ dependent), methenyltetrahydrofolate cyclohydrolase
ENSMUSG00000005672	37.5659	-2.06274	0.462707	-4.45798	8.27358e-06	0.000199676	37.5659	-1.22194	0.434036	-2.81529	0.00487329	0.0294156	37.5659	-0.0766406	0.413968	-0.185136	0.853122	0.998727	37.5659	0.840799	0.634416	1.32531	0.185068	0.999915	37.5659	0.764158	0.480744	1.58953	0.11194	0.9823	Kit	16590	KIT proto-oncogene receptor tyrosine kinase
ENSMUSG00000005674	367.819	-0.0594117	0.248261	-0.239312	0.810864	0.932861	367.819	-0.0687553	0.247228	-0.278105	0.780932	0.897554	367.819	0.0441928	0.246603	0.179206	0.857776	0.998727	367.819	-0.00934354	0.350364	-0.0266681	0.978724	0.999915	367.819	0.034849	0.248881	0.140023	0.888642	1	Tomm40l	641376	translocase of outer mitochondrial membrane 40-like
ENSMUSG00000005677	1747.82	-1.20235	0.241608	-4.97645	6.4761e-07	2.00562e-05	1747.82	-0.923533	0.241009	-3.83195	0.000127132	0.00147404	1747.82	-0.0200208	0.240387	-0.0832857	0.933624	0.998727	1747.82	0.278819	0.341262	0.817023	0.413915	0.999915	1747.82	0.258798	0.242227	1.06841	0.285335	1	Nr1i3	12355	nuclear receptor subfamily 1, group I, member 3
ENSMUSG00000005681	58087.8	-0.200958	0.17944	-1.11992	0.262749	0.570313	58087.8	-0.077832	0.179434	-0.433764	0.66446	0.830371	58087.8	-0.0179517	0.17943	-0.100048	0.920306	0.998727	58087.8	0.123126	0.253762	0.485203	0.627532	0.999915	58087.8	0.105174	0.179444	0.586113	0.5578	1	Apoa2	11807	apolipoprotein A-II
ENSMUSG00000005682	479.971	-0.111036	0.109773	-1.0115	0.311776	0.624653	479.971	-0.283047	0.109748	-2.57905	0.00990711	0.0505128	479.971	0.0378694	0.108122	0.350247	0.726154	0.997835	479.971	-0.172011	0.155225	-1.10814	0.267803	0.999915	479.971	-0.134141	0.111375	-1.20441	0.228432	1	Pan2	103135	PAN2 poly(A) specific ribonuclease subunit
ENSMUSG00000005683	2764.47	0.0752211	0.129082	0.582739	0.560069	0.813549	2764.47	0.334832	0.128947	2.59665	0.00941372	0.0486074	2764.47	-0.108392	0.129044	-0.839961	0.40093	0.943749	2764.47	0.259611	0.182454	1.42288	0.154771	0.999915	2764.47	0.151219	0.128986	1.17237	0.24105	1	Cs	12974	citrate synthase
ENSMUSG00000005687	300.132	0.304756	0.141063	2.16043	0.0307395	0.155281	300.132	0.0578347	0.14128	0.409363	0.682273	0.840839	300.132	-0.0131482	0.141075	-0.0931995	0.925745	0.998727	300.132	-0.246922	0.199647	-1.23679	0.216164	0.999915	300.132	-0.26007	0.141267	-1.84097	0.0656253	0.856518	Bcas2	68183	breast carcinoma amplified sequence 2
ENSMUSG00000005698	503.23	0.0921896	0.125343	0.735497	0.462037	0.746602	503.23	0.100245	0.124552	0.804846	0.420909	0.651838	503.23	0.0822593	0.124893	0.65864	0.510127	0.974348	503.23	0.00805583	0.176704	0.0455895	0.963637	0.999915	503.23	0.0903151	0.125004	0.722497	0.469989	1	Ctcf	13018	CCCTC-binding factor
ENSMUSG00000005699	41.3016	-0.89704	0.481381	-1.86347	0.062396	0.247383	41.3016	0.28342	0.482673	0.587188	0.557078	0.759434	41.3016	-0.793009	0.47847	-1.65739	0.0974415	0.715311	41.3016	1.18046	0.681689	1.73167	0.0833328	0.999915	41.3016	0.38745	0.485559	0.797946	0.424902	1	Pard6a	56513	par-6 family cell polarity regulator alpha
ENSMUSG00000005718	56.01	-0.254948	0.36522	-0.698067	0.485135	0.762179	56.01	-0.432094	0.374982	-1.15231	0.249196	0.480306	56.01	-0.430533	0.364571	-1.18093	0.237629	0.881303	56.01	-0.177146	0.523448	-0.338421	0.735046	0.999915	56.01	-0.607679	0.375614	-1.61783	0.105699	0.977728	Tfap4	83383	transcription factor AP4
ENSMUSG00000005732	398.16	0.268218	0.142981	1.8759	0.060669	0.243344	398.16	0.144233	0.142312	1.0135	0.310822	0.546891	398.16	0.043725	0.142953	0.30587	0.759703	0.998727	398.16	-0.123985	0.201733	-0.614596	0.538821	0.999915	398.16	-0.0802597	0.142341	-0.563856	0.572852	1	Ranbp1	19385	RAN binding protein 1
ENSMUSG00000005774	133.881	-1.22805	0.394681	-3.1115	0.00186139	0.0189539	133.881	-0.449356	0.388997	-1.15516	0.248023	0.478833	133.881	0.0445356	0.386868	0.115118	0.908351	0.998727	133.881	0.778695	0.554159	1.40518	0.159967	0.999915	133.881	0.82323	0.396769	2.07484	0.0380016	0.726674	Rfx5	53970	regulatory factor X, 5 (influences HLA class II expression)
ENSMUSG00000005779	1682.1	0.0396587	0.112044	0.353957	0.723371	0.899415	1682.1	0.129227	0.111813	1.15574	0.247787	0.478443	1682.1	-0.0193739	0.111815	-0.173267	0.862441	0.998727	1682.1	0.0895685	0.158291	0.565847	0.571498	0.999915	1682.1	0.0701945	0.112042	0.626503	0.530985	1	Psmb4	19172	proteasome (prosome, macropain) subunit, beta type 4
ENSMUSG00000005802	241.812	0.288815	0.186077	1.55212	0.120632	0.369169	241.812	0.280148	0.184293	1.52013	0.128479	0.315883	241.812	0.0786893	0.185868	0.42336	0.672032	0.991752	241.812	-0.00866669	0.261894	-0.0330923	0.973601	0.999915	241.812	0.0700225	0.184504	0.379518	0.704303	1	Slc30a4	22785	solute carrier family 30 (zinc transporter), member 4
ENSMUSG00000005803	1716.9	-0.185079	0.138638	-1.33499	0.181881	0.465426	1716.9	-0.308559	0.138497	-2.22792	0.025886	0.104626	1716.9	0.036728	0.138161	0.265834	0.790367	0.998727	1716.9	-0.12348	0.195963	-0.630117	0.528618	0.999915	1716.9	-0.0867521	0.138972	-0.624243	0.532468	1	Sqor	59010	sulfide quinone oxidoreductase
ENSMUSG00000005804	212.162	-0.0482677	0.181022	-0.26664	0.789747	0.924351	212.162	-0.0919058	0.17846	-0.514993	0.606558	0.794591	212.162	0.188036	0.178285	1.05469	0.291567	0.907511	212.162	-0.0436381	0.254199	-0.171669	0.863698	0.999915	212.162	0.144398	0.181195	0.796919	0.425498	1	Bloc1s6	18457	biogenesis of lysosomal organelles complex-1, subunit 6, pallidin
ENSMUSG00000005813	557.926	-0.150886	0.148354	-1.01707	0.309121	0.621786	557.926	0.316997	0.147629	2.14725	0.0317732	0.121544	557.926	-0.143918	0.147884	-0.973187	0.33046	0.926897	557.926	0.467883	0.209292	2.23555	0.0253814	0.837605	557.926	0.323964	0.1481	2.18746	0.0287086	0.659934	Metap1	75624	methionyl aminopeptidase 1
ENSMUSG00000005823	494.361	0.111542	0.129142	0.863721	0.387741	0.690003	494.361	0.22629	0.129648	1.74542	0.0809126	0.233775	494.361	-0.214192	0.129337	-1.65608	0.0977063	0.715855	494.361	0.114748	0.182993	0.627062	0.530618	0.999915	494.361	-0.0994445	0.129453	-0.768187	0.442376	1	Gpr108	78308	G protein-coupled receptor 108
ENSMUSG00000005836	207.305	0.421558	0.198375	2.12505	0.0335823	0.164611	207.305	1.3387	0.19752	6.77752	1.22253e-11	5.56996e-10	207.305	-0.448097	0.202486	-2.21298	0.0268991	0.44706	207.305	0.917139	0.279941	3.27619	0.00105219	0.234878	207.305	0.469042	0.193304	2.42645	0.0152475	0.555889	Gata6	14465	GATA binding protein 6
ENSMUSG00000005846	635.684	0.451639	0.160507	2.81382	0.00489562	0.0394508	635.684	0.513314	0.160058	3.20704	0.00134108	0.0104001	635.684	-0.0335514	0.161073	-0.208299	0.834995	0.998727	635.684	0.0616742	0.226674	0.272083	0.785558	0.999915	635.684	0.0281227	0.159489	0.17633	0.860035	1	Rsl1d1	66409	ribosomal L1 domain containing 1
ENSMUSG00000005871	497.673	0.255668	0.194018	1.31775	0.187586	0.473042	497.673	0.219598	0.193237	1.13642	0.255782	0.487718	497.673	-0.0169975	0.193595	-0.0877989	0.930036	0.998727	497.673	-0.0360701	0.273832	-0.131724	0.895203	0.999915	497.673	-0.0530677	0.193661	-0.274023	0.784067	1	Apc	11789	APC, WNT signaling pathway regulator
ENSMUSG00000005873	270.656	-0.16186	0.198193	-0.81668	0.414111	0.710083	270.656	0.0644022	0.198001	0.325262	0.744983	0.876494	270.656	-0.0406676	0.197219	-0.206206	0.83663	0.998727	270.656	0.226263	0.280152	0.807643	0.419296	0.999915	270.656	0.185595	0.198972	0.93277	0.350939	1	Reep5	13476	receptor accessory protein 5
ENSMUSG00000005881	1000.93	-0.0228083	0.101228	-0.225315	0.821734	0.93695	1000.93	-0.120631	0.100973	-1.19469	0.232208	0.459728	1000.93	0.0882971	0.100584	0.877841	0.38003	0.940279	1000.93	-0.0978228	0.142978	-0.684182	0.49386	0.999915	1000.93	-0.00952576	0.101614	-0.0937444	0.925312	1	Ergic3	66366	ERGIC and golgi 3
ENSMUSG00000005882	465.256	0.23329	0.185254	1.25929	0.207925	0.500692	465.256	0.161316	0.184403	0.874802	0.381682	0.614659	465.256	0.188248	0.184339	1.02121	0.307157	0.915416	465.256	-0.0719738	0.261388	-0.275353	0.783045	0.999915	465.256	0.116274	0.185318	0.627431	0.530377	1	Uqcc1	56046	ubiquinol-cytochrome c reductase complex assembly factor 1
ENSMUSG00000005886	919.566	0.368068	0.173305	2.12382	0.0336851	0.165001	919.566	0.146088	0.173217	0.843383	0.399014	0.631815	919.566	0.0453173	0.173475	0.261233	0.793913	0.998727	919.566	-0.22198	0.245028	-0.90594	0.364968	0.999915	919.566	-0.176663	0.173047	-1.0209	0.307302	1	Ncoa2	17978	nuclear receptor coactivator 2
ENSMUSG00000005893	271.642	0.263367	0.228082	1.1547	0.248212	0.553859	271.642	0.230147	0.230538	0.998304	0.318132	0.554264	271.642	-0.32179	0.229808	-1.40026	0.161437	0.817746	271.642	-0.0332201	0.324298	-0.102437	0.91841	0.999915	271.642	-0.35501	0.228818	-1.5515	0.120783	0.991874	Nr2c2	22026	nuclear receptor subfamily 2, group C, member 2
ENSMUSG00000005897	286.258	-0.276824	0.1698	-1.63029	0.103039	0.335556	286.258	-0.211125	0.16886	-1.2503	0.211191	0.433014	286.258	-0.0446062	0.167212	-0.266765	0.78965	0.998727	286.258	0.0656988	0.23947	0.274351	0.783815	0.999915	286.258	0.0210924	0.171424	0.123043	0.902073	1	Nr2c1	22025	nuclear receptor subfamily 2, group C, member 1
ENSMUSG00000005899	292.524	0.0598315	0.395305	0.151355	0.879695	0.960288	292.524	0.0422825	0.395322	0.106957	0.914823	0.964561	292.524	0.53753	0.395049	1.36067	0.173619	0.833254	292.524	-0.017549	0.559058	-0.0313903	0.974958	0.999915	292.524	0.519981	0.395578	1.31448	0.188684	1	Smpd4	77626	sphingomyelin phosphodiesterase 4
ENSMUSG00000005907	455.871	-0.305574	0.167522	-1.82408	0.0681399	0.259959	455.871	-0.0280986	0.166315	-0.168948	0.865837	0.94241	455.871	0.0149883	0.16542	0.0906072	0.927805	0.998727	455.871	0.277475	0.23606	1.17544	0.239817	0.999915	455.871	0.292464	0.168405	1.73666	0.0824467	0.920053	Pex1	71382	peroxisomal biogenesis factor 1
ENSMUSG00000005936	562.03	-0.213039	0.152397	-1.39792	0.162138	0.436293	562.03	-0.0356514	0.152025	-0.23451	0.814589	0.913806	562.03	-0.101221	0.151489	-0.668177	0.504021	0.973086	562.03	0.177387	0.215259	0.824064	0.409903	0.999915	562.03	0.0761658	0.15293	0.498044	0.618453	1	Kctd20	66989	potassium channel tetramerisation domain containing 20
ENSMUSG00000005949	316.371	-0.0199329	0.153125	-0.130175	0.896428	0.965991	316.371	0.110266	0.153948	0.716256	0.473833	0.695267	316.371	-0.202103	0.152791	-1.32274	0.185921	0.848642	316.371	0.130199	0.217134	0.599626	0.548756	0.999915	316.371	-0.0719043	0.154279	-0.466066	0.641168	1	Ctns	83429	cystinosis, nephropathic
ENSMUSG00000005951	831.723	0.120337	0.12037	0.999727	0.317442	0.63023	831.723	0.286971	0.120026	2.39091	0.0168067	0.0756035	831.723	-0.0898596	0.120315	-0.746872	0.455141	0.95995	831.723	0.166634	0.169985	0.980281	0.326947	0.999915	831.723	0.0767739	0.120081	0.639351	0.522594	1	Shpk	74637	sedoheptulokinase
ENSMUSG00000005968	113.908	0.0561328	0.356516	0.157448	0.874892	0.958198	113.908	-0.0854319	0.35815	-0.238537	0.811465	0.912195	113.908	0.0492443	0.357472	0.137757	0.890432	0.998727	113.908	-0.141565	0.505347	-0.280134	0.779375	0.999915	113.908	-0.0923208	0.357196	-0.25846	0.796052	1	Tuft1	22156	tuftelin 1
ENSMUSG00000005973	79.3954	0.769562	0.385743	1.99501	0.0460415	0.203571	79.3954	0.720225	0.380047	1.8951	0.0580797	0.186901	79.3954	0.358141	0.386763	0.925995	0.354448	0.932972	79.3954	-0.0493369	0.54151	-0.0911099	0.927405	0.999915	79.3954	0.308803	0.379008	0.814768	0.415205	1	Rcn1	19672	reticulocalbin 1
ENSMUSG00000005981	3124.62	0.223118	0.110046	2.0275	0.0426112	0.193273	3124.62	0.229738	0.109888	2.09064	0.0365601	0.134498	3124.62	0.0214982	0.110007	0.195427	0.845059	0.998727	3124.62	0.0066192	0.155517	0.0425625	0.96605	0.999915	3124.62	0.0281174	0.109928	0.25578	0.79812	1	Trap1	68015	TNF receptor-associated protein 1
ENSMUSG00000005982	1656.4	-0.397356	0.145819	-2.725	0.00643013	0.048801	1656.4	-0.348367	0.145927	-2.38727	0.0169738	0.0761384	1656.4	-0.159991	0.145301	-1.1011	0.270853	0.900197	1656.4	0.0489889	0.206295	0.23747	0.812292	0.999915	1656.4	-0.111002	0.146442	-0.757994	0.448454	1	Naa60	74763	N(alpha)-acetyltransferase 60, NatF catalytic subunit
ENSMUSG00000006005	1089.44	0.425059	0.195661	2.17243	0.0298235	0.152155	1089.44	-0.0741325	0.195392	-0.379404	0.704388	0.85303	1089.44	-0.00703673	0.195732	-0.0359509	0.971321	0.999281	1089.44	-0.499191	0.276516	-1.80529	0.0710295	0.999915	1089.44	-0.506228	0.195321	-2.59178	0.00954818	0.476554	Tpr	108989	translocated promoter region, nuclear basket protein
ENSMUSG00000006010	481.371	-0.12365	0.165565	-0.746833	0.455164	0.742246	481.371	-0.245028	0.164673	-1.48797	0.136758	0.328437	481.371	-0.042948	0.16428	-0.261431	0.79376	0.998727	481.371	-0.121379	0.233514	-0.519791	0.60321	0.999915	481.371	-0.164327	0.165955	-0.99019	0.322081	1	Odr4	226499	odr4 GPCR localization factor homolog
ENSMUSG00000006014	738.841	0.0980442	0.282501	0.347058	0.728548	0.901708	738.841	-0.726161	0.28241	-2.5713	0.0101318	0.0514738	738.841	0.339899	0.281974	1.20542	0.228039	0.8799	738.841	-0.824206	0.399453	-2.06334	0.0390806	0.90524	738.841	-0.484307	0.282937	-1.71172	0.0869489	0.928609	Prg4	96875	proteoglycan 4 (megakaryocyte stimulating factor, articular superficial zone protein)
ENSMUSG00000006019	159.231	0.0485775	0.169775	0.286128	0.77478	0.917792	159.231	-0.182955	0.168417	-1.08632	0.277335	0.511924	159.231	0.0756421	0.168159	0.449824	0.652837	0.990214	159.231	-0.231533	0.23914	-0.968189	0.33295	0.999915	159.231	-0.155891	0.170031	-0.916839	0.359227	1	Dhx34	71723	DEAH (Asp-Glu-Ala-His) box polypeptide 34
ENSMUSG00000006021	183.191	0.0324559	0.151935	0.213617	0.830845	0.940024	183.191	-0.118793	0.150108	-0.791387	0.428718	0.658479	183.191	0.0450286	0.14959	0.301014	0.763404	0.998727	183.191	-0.151249	0.21358	-0.708162	0.478845	0.999915	183.191	-0.106221	0.152444	-0.696783	0.485939	1	Kptn	70394	kaptin
ENSMUSG00000006024	1310.87	0.128411	0.154918	0.8289	0.407161	0.705858	1310.87	0.00660942	0.155038	0.0426311	0.965996	0.985618	1310.87	-0.0726711	0.154923	-0.469078	0.639014	0.988295	1310.87	-0.121802	0.219172	-0.555738	0.57839	0.999915	1310.87	-0.194473	0.155032	-1.25441	0.209694	1	Napa	108124	N-ethylmaleimide sensitive fusion protein attachment protein alpha
ENSMUSG00000006050	725.383	-0.378432	0.138355	-2.73522	0.00623377	0.0477699	725.383	-0.126933	0.138401	-0.917144	0.359067	0.593919	725.383	-0.297731	0.138137	-2.15532	0.0311365	0.470814	725.383	0.251499	0.195696	1.28515	0.198739	0.999915	725.383	-0.0462321	0.138618	-0.333522	0.73874	1	Sra1	24068	steroid receptor RNA activator 1
ENSMUSG00000006057	2711.09	0.0308406	0.110312	0.279576	0.779803	0.920443	2711.09	0.155841	0.110363	1.41207	0.157928	0.361156	2711.09	-0.167603	0.110266	-1.51999	0.128513	0.776543	2711.09	0.125	0.156041	0.801074	0.423089	0.999915	2711.09	-0.042603	0.110409	-0.385864	0.699597	1	Atp5g1	11951	ATP synthase, H+ transporting, mitochondrial F0 complex, subunit C1 (subunit 9)
ENSMUSG00000006058	366.741	-0.0915816	0.134492	-0.680942	0.495908	0.767887	366.741	0.013632	0.133148	0.102382	0.918453	0.966057	366.741	-0.0350842	0.132974	-0.263843	0.791901	0.998727	366.741	0.105214	0.189253	0.555942	0.57825	0.999915	366.741	0.0701293	0.134665	0.52077	0.602527	1	Snf8	27681	SNF8, ESCRT-II complex subunit, homolog (S. cerevisiae)
ENSMUSG00000006095	254.683	0.056254	0.238867	0.235504	0.813818	0.934293	254.683	0.28797	0.238762	1.2061	0.22778	0.454066	254.683	-0.117155	0.238533	-0.491147	0.623323	0.986301	254.683	0.231716	0.337734	0.686089	0.492657	0.999915	254.683	0.114561	0.239095	0.479144	0.631836	1	Tbcb	66411	tubulin folding cofactor B
ENSMUSG00000006127	238.778	-0.277212	0.154953	-1.789	0.0736147	0.272407	238.778	0.0526968	0.155733	0.33838	0.735077	0.871819	238.778	-0.241383	0.153449	-1.57305	0.115708	0.757806	238.778	0.329909	0.219689	1.50171	0.133173	0.999915	238.778	0.0885252	0.157215	0.563084	0.573378	1	Inpp5k	19062	inositol polyphosphate 5-phosphatase K
ENSMUSG00000006134	555.997	0.192415	0.105857	1.8177	0.0691103	0.261974	555.997	0.101579	0.10525	0.965118	0.334486	0.569427	555.997	0.0348152	0.105527	0.329917	0.741463	0.998197	555.997	-0.0908364	0.149276	-0.608515	0.542846	0.999915	555.997	-0.0560212	0.10558	-0.530603	0.595694	1	Crkl	12929	v-crk avian sarcoma virus CT10 oncogene homolog-like
ENSMUSG00000006154	52.5134	-3.42676	1.48001	-2.31536	0.020593	0.116858	52.5134	1.84533	1.47725	1.24917	0.211604	0.43336	52.5134	-3.20472	1.47492	-2.17281	0.0297946	0.461183	52.5134	5.27208	2.09109	2.52121	0.0116951	0.628677	52.5134	2.06737	1.48233	1.39468	0.163113	1	Eps8l1	67425	EPS8-like 1
ENSMUSG00000006169	987.565	0.0328137	0.111122	0.295295	0.767768	0.9161	987.565	0.0310854	0.109841	0.283003	0.777174	0.894682	987.565	0.213517	0.110211	1.93735	0.0527021	0.576862	987.565	-0.00172829	0.156247	-0.0110613	0.991175	0.999915	987.565	0.211789	0.110755	1.91223	0.0558472	0.819056	Clint1	216705	clathrin interactor 1
ENSMUSG00000006191	155.882	0.421276	0.157069	2.6821	0.00731613	0.0539133	155.882	0.301928	0.15718	1.9209	0.054744	0.178729	155.882	-0.00249267	0.159617	-0.0156166	0.98754	0.999706	155.882	-0.119348	0.222208	-0.5371	0.591199	0.999915	155.882	-0.121841	0.154593	-0.78814	0.430615	1	Cdkal1	68916	CDK5 regulatory subunit associated protein 1-like 1
ENSMUSG00000006215	161.438	-0.314786	0.299715	-1.05028	0.293588	0.604133	161.438	-0.0837371	0.29948	-0.279608	0.779778	0.896518	161.438	-0.272868	0.2986	-0.913827	0.360808	0.933449	161.438	0.231049	0.423695	0.545319	0.585534	0.999915	161.438	-0.0418196	0.300593	-0.139124	0.889352	1	Zbtb17	22642	zinc finger and BTB domain containing 17
ENSMUSG00000006218	33.8628	-0.622871	0.480289	-1.29687	0.194677	0.483324	33.8628	-0.391724	0.480712	-0.814883	0.41514	0.646071	33.8628	-0.232777	0.470462	-0.494784	0.620753	0.986301	33.8628	0.231147	0.67953	0.340157	0.733738	0.999915	33.8628	-0.00163027	0.490333	-0.00332481	0.997347	1	Fam131c	277743	family with sequence similarity 131, member C
ENSMUSG00000006241	57.757	-0.377951	0.306984	-1.23117	0.218258	0.514203	57.757	-0.443862	0.30935	-1.43482	0.151338	0.351	57.757	-0.14988	0.301087	-0.497797	0.618627	0.986301	57.757	-0.0659115	0.435817	-0.151236	0.879789	0.999915	57.757	-0.215792	0.315093	-0.684851	0.493438	1	Ccdc159	67119	coiled-coil domain containing 159
ENSMUSG00000006262	675.525	-0.170183	0.152437	-1.11642	0.264244	0.57216	675.525	-0.285732	0.151587	-1.88494	0.0594376	0.189712	675.525	0.262864	0.151189	1.73865	0.0820966	0.687168	675.525	-0.115549	0.214978	-0.537491	0.590929	0.999915	675.525	0.147315	0.152832	0.9639	0.335096	1	Mob1b	68473	MOB kinase activator 1B
ENSMUSG00000006273	804.252	0.0446798	0.107772	0.414577	0.678452	0.878681	804.252	-0.0138813	0.106007	-0.130947	0.895817	0.956799	804.252	0.255176	0.10654	2.39512	0.0166148	0.362628	804.252	-0.0585611	0.15117	-0.387387	0.69847	0.999915	804.252	0.196615	0.107245	1.83333	0.0667537	0.863801	Atp6v1b2	11966	ATPase, H+ transporting, lysosomal V1 subunit B2
ENSMUSG00000006276	276.49	0.285487	0.246828	1.15662	0.247427	0.553063	276.49	0.292122	0.245093	1.19188	0.233309	0.461199	276.49	0.17648	0.246171	0.716899	0.473437	0.96401	276.49	0.00663477	0.347843	0.019074	0.984782	0.999915	276.49	0.183114	0.245753	0.745115	0.456202	1	Eps15l1	13859	epidermal growth factor receptor pathway substrate 15-like 1
ENSMUSG00000006281	245.805	-0.691176	0.301487	-2.29256	0.0218734	0.122089	245.805	-0.430232	0.299842	-1.43486	0.151327	0.351	245.805	-6.77323e-05	0.299893	-0.000225855	0.99982	0.999918	245.805	0.260945	0.425205	0.613691	0.539419	0.999915	245.805	0.260877	0.301436	0.865446	0.386794	1	Tep1	21745	telomerase associated protein 1
ENSMUSG00000006288	131.958	0.0255917	0.198696	0.128798	0.897517	0.96625	131.958	0.0104821	0.196826	0.0532555	0.957528	0.981692	131.958	0.032397	0.196337	0.165007	0.868939	0.998727	131.958	-0.0151096	0.27968	-0.0540247	0.956915	0.999915	131.958	0.0172872	0.199179	0.0867924	0.930837	1	Ttc5	219022	tetratricopeptide repeat domain 5
ENSMUSG00000006289	174.314	-0.190315	0.239355	-0.795115	0.426547	0.719858	174.314	-0.00763461	0.238971	-0.0319478	0.974514	0.988431	174.314	-0.293642	0.237686	-1.23542	0.216674	0.873072	174.314	0.18268	0.338228	0.54011	0.589121	0.999915	174.314	-0.110962	0.240631	-0.46113	0.644706	1	Osgep	66246	O-sialoglycoprotein endopeptidase
ENSMUSG00000006299	1606.04	0.119365	0.0882071	1.35324	0.17598	0.455989	1606.04	0.0831908	0.0884059	0.94101	0.3467	0.581789	1606.04	-0.121105	0.0881687	-1.37356	0.169578	0.828383	1606.04	-0.0361743	0.124884	-0.289663	0.772074	0.999915	1606.04	-0.15728	0.0884442	-1.77829	0.0753562	0.89866	Aamp	227290	angio-associated migratory protein
ENSMUSG00000006301	767.478	-0.241942	0.135462	-1.78605	0.074091	0.273432	767.478	-0.0498834	0.134991	-0.36953	0.711732	0.857106	767.478	0.0477351	0.134311	0.355407	0.722285	0.996598	767.478	0.192059	0.19124	1.00428	0.315242	0.999915	767.478	0.239794	0.136137	1.76142	0.0781673	0.90589	Tmbim1	69660	transmembrane BAX inhibitor motif containing 1
ENSMUSG00000006304	1409.57	-0.0452795	0.0858786	-0.52725	0.59802	0.834249	1409.57	-0.131106	0.085129	-1.54008	0.12354	0.307552	1409.57	0.144292	0.0850389	1.69678	0.089739	0.699865	1409.57	-0.0858264	0.120922	-0.709767	0.477848	0.999915	1409.57	0.0584655	0.0859679	0.680086	0.49645	1	Arpc2	76709	actin related protein 2/3 complex, subunit 2
ENSMUSG00000006307	465.189	0.0285076	0.230498	0.123678	0.90157	0.967768	465.189	0.0193426	0.230575	0.0838882	0.933145	0.972197	465.189	-0.00246344	0.230547	-0.0106852	0.991475	0.999706	465.189	-0.00916504	0.326028	-0.0281112	0.977573	0.999915	465.189	-0.0116287	0.230526	-0.0504442	0.959768	1	Kmt2b	75410	lysine (K)-specific methyltransferase 2B
ENSMUSG00000006315	1172.25	-0.08011	0.110946	-0.722066	0.470254	0.751338	1172.25	-0.083313	0.111016	-0.750457	0.452979	0.680145	1172.25	-0.110245	0.110589	-0.996885	0.31882	0.921955	1172.25	-0.003203	0.156951	-0.0204076	0.983718	0.999915	1172.25	-0.113448	0.111371	-1.01864	0.308372	1	Tmem147	69804	transmembrane protein 147
ENSMUSG00000006333	3211.99	0.126409	0.0991671	1.27471	0.202412	0.493531	3211.99	-0.0225738	0.0991073	-0.227771	0.819824	0.916659	3211.99	0.032984	0.0990586	0.332975	0.739153	0.998197	3211.99	-0.148983	0.140201	-1.06264	0.287946	0.999915	3211.99	-0.115999	0.0992158	-1.16916	0.242339	1	Rps9	76846	ribosomal protein S9
ENSMUSG00000006335	104.874	-0.181742	0.209595	-0.867113	0.38588	0.689106	104.874	-0.118708	0.209168	-0.567527	0.570357	0.768337	104.874	-0.305973	0.20843	-1.46799	0.142106	0.792672	104.874	0.0630339	0.29611	0.212873	0.831426	0.999915	104.874	-0.242939	0.210329	-1.15504	0.248073	1	Tfpt	69714	TCF3 (E2A) fusion partner
ENSMUSG00000006342	35.379	0.624387	0.439609	1.42033	0.155513	0.426998	35.379	0.382477	0.45411	0.842256	0.399645	0.632411	35.379	-0.429462	0.452098	-0.949931	0.342147	0.928905	35.379	-0.24191	0.632038	-0.382746	0.701908	0.999915	35.379	-0.671372	0.441678	-1.52005	0.128499	0.999334	Susd2	71733	sushi domain containing 2
ENSMUSG00000006344	38.5295	0.759491	0.426151	1.78221	0.0747151	0.274895	38.5295	1.48374	0.41799	3.54969	0.000385683	0.00371442	38.5295	-0.466312	0.438695	-1.06295	0.287803	0.907511	38.5295	0.724245	0.596926	1.21329	0.225018	0.999915	38.5295	0.257932	0.404805	0.637176	0.52401	1	Ggt5	23887	gamma-glutamyltransferase 5
ENSMUSG00000006356	1133.37	0.183516	0.172445	1.06419	0.287241	0.597735	1133.37	0.323988	0.171961	1.88408	0.0595541	0.189897	1133.37	0.0619145	0.172283	0.359376	0.719314	0.996116	1133.37	0.140473	0.243532	0.576814	0.564065	0.999915	1133.37	0.202387	0.172124	1.17582	0.239665	1	Crip2	68337	cysteine rich protein 2
ENSMUSG00000006360	37.2015	-0.585284	0.528698	-1.10703	0.268281	0.576511	37.2015	-0.857425	0.516114	-1.66131	0.0966511	0.262394	37.2015	0.533801	0.511508	1.04358	0.296678	0.908818	37.2015	-0.272141	0.738847	-0.368332	0.712626	0.999915	37.2015	0.26166	0.533155	0.490776	0.623585	1	Crip1	12925	cysteine-rich protein 1 (intestinal)
ENSMUSG00000006362	40.6442	-0.88591	0.423743	-2.09068	0.0365568	0.173972	40.6442	-0.848942	0.424386	-2.0004	0.045457	0.157066	40.6442	-0.428341	0.409702	-1.04549	0.295795	0.908312	40.6442	0.0369679	0.599718	0.0616421	0.950848	0.999915	40.6442	-0.391373	0.437956	-0.893637	0.371516	1	Cbfa2t3	12398	CBFA2/RUNX1 translocation partner 3
ENSMUSG00000006373	15389	-0.146331	0.163202	-0.896628	0.369917	0.676579	15389	-0.242592	0.163178	-1.48668	0.1371	0.329036	15389	0.0887039	0.163158	0.54367	0.586669	0.983458	15389	-0.096261	0.230785	-0.417102	0.676604	0.999915	15389	-0.00755731	0.163222	-0.0463009	0.96307	1	Pgrmc1	53328	progesterone receptor membrane component 1
ENSMUSG00000006378	829.337	-0.00942278	0.165338	-0.0569909	0.954552	0.986159	829.337	-0.0748185	0.16536	-0.452459	0.650939	0.821431	829.337	-0.11662	0.164938	-0.707054	0.479533	0.964719	829.337	-0.0653957	0.233839	-0.279661	0.779737	0.999915	829.337	-0.182016	0.165759	-1.09808	0.272171	1	Gcat	26912	glycine C-acetyltransferase (2-amino-3-ketobutyrate-coenzyme A ligase)
ENSMUSG00000006386	89.7845	-0.313322	0.32613	-0.960727	0.33669	0.648108	89.7845	-0.296259	0.321622	-0.921138	0.356978	0.592315	89.7845	0.195782	0.320002	0.611813	0.540661	0.979889	89.7845	0.0170631	0.458041	0.0372524	0.970284	0.999915	89.7845	0.212844	0.32772	0.649471	0.516034	1	Tek	21687	TEK receptor tyrosine kinase
ENSMUSG00000006390	938.509	-0.57062	0.150945	-3.78033	0.000156623	0.00246011	938.509	-0.251866	0.150541	-1.67307	0.0943136	0.258119	938.509	-0.164044	0.149708	-1.09576	0.273183	0.902866	938.509	0.318754	0.213183	1.49522	0.134858	0.999915	938.509	0.15471	0.151771	1.01936	0.30803	1	Elovl1	54325	elongation of very long chain fatty acids (FEN1/Elo2, SUR4/Elo3, yeast)-like 1
ENSMUSG00000006392	501.461	0.0361107	0.150201	0.240415	0.810008	0.932572	501.461	-0.0795077	0.14993	-0.530298	0.595906	0.786323	501.461	0.0160244	0.149446	0.107226	0.91461	0.998727	501.461	-0.115618	0.212225	-0.544791	0.585897	0.999915	501.461	-0.099594	0.150683	-0.660949	0.508645	1	Med8	80509	mediator complex subunit 8
ENSMUSG00000006395	362.594	-0.722401	0.178493	-4.04723	5.18271e-05	0.000980988	362.594	-0.670521	0.174993	-3.83169	0.000127264	0.00147437	362.594	0.314026	0.173264	1.81242	0.0699219	0.648335	362.594	0.0518804	0.249965	0.207551	0.83558	0.999915	362.594	0.365906	0.180172	2.03087	0.0422684	0.742055	Hyi	68180	hydroxypyruvate isomerase (putative)
ENSMUSG00000006412	486.533	0.520134	0.128372	4.05178	5.08284e-05	0.000965944	486.533	0.167057	0.128194	1.30316	0.192521	0.408766	486.533	0.197485	0.128504	1.5368	0.124342	0.769831	486.533	-0.353078	0.181419	-1.9462	0.051631	0.964364	486.533	-0.155593	0.128061	-1.21499	0.22437	1	Pfdn2	18637	prefoldin 2
ENSMUSG00000006418	928.162	-0.168938	0.0910715	-1.855	0.0635961	0.250282	928.162	-0.202236	0.091096	-2.22004	0.0264163	0.106016	928.162	-0.0603535	0.0900492	-0.670228	0.502712	0.972857	928.162	-0.0332986	0.128812	-0.258506	0.796016	0.999915	928.162	-0.0936522	0.0921067	-1.01678	0.309258	1	Rnf114	81018	ring finger protein 114
ENSMUSG00000006423	533.113	0.127336	0.124797	1.02034	0.307567	0.620142	533.113	0.229054	0.123775	1.85057	0.0642321	0.20005	533.113	-0.00491349	0.124333	-0.0395189	0.968477	0.999265	533.113	0.101718	0.175769	0.578706	0.562788	0.999915	533.113	0.0968047	0.124242	0.779164	0.435883	1	C330007P06Rik	77644	RIKEN cDNA C330007P06 gene
ENSMUSG00000006442	458.648	0.238687	0.192564	1.23952	0.215152	0.510751	458.648	0.106198	0.192006	0.553099	0.580196	0.774993	458.648	0.167907	0.192423	0.872591	0.382886	0.940918	458.648	-0.132489	0.271932	-0.487215	0.626106	0.999915	458.648	0.0354173	0.192146	0.184324	0.853759	1	Srm	20810	spermidine synthase
ENSMUSG00000006445	501.552	0.110387	0.214281	0.515149	0.606449	0.839485	501.552	0.855969	0.213271	4.01353	5.98186e-05	0.000764678	501.552	-0.306909	0.214492	-1.43086	0.152469	0.807643	501.552	0.745582	0.302326	2.46616	0.0136572	0.662943	501.552	0.438673	0.213059	2.05893	0.0395007	0.731778	Epha2	13836	Eph receptor A2
ENSMUSG00000006456	284.06	0.153107	0.168603	0.908092	0.363829	0.671509	284.06	0.225543	0.167501	1.34652	0.178134	0.389087	284.06	-0.0312498	0.168248	-0.185737	0.852651	0.998727	284.06	0.0724365	0.237662	0.304788	0.760528	0.999915	284.06	0.0411866	0.167857	0.245367	0.806172	1	Rbm14	56275	RNA binding motif protein 14
ENSMUSG00000006463	55.8398	0.219764	0.282125	0.778959	0.436004	0.728295	55.8398	-0.0299247	0.282358	-0.105981	0.915597	0.965202	55.8398	0.0557778	0.28069	0.198717	0.842484	0.998727	55.8398	-0.249688	0.39915	-0.625551	0.53161	0.999915	55.8398	-0.193911	0.283784	-0.683304	0.494415	1	Zdhhc24	70605	zinc finger, DHHC domain containing 24
ENSMUSG00000006464	35.3056	-0.835464	0.355021	-2.35328	0.0186085	0.108454	35.3056	-0.0291446	0.354739	-0.0821576	0.934521	0.972775	35.3056	-0.338689	0.342921	-0.987658	0.32332	0.924682	35.3056	0.80632	0.501876	1.60661	0.10814	0.999915	35.3056	0.467631	0.366449	1.27611	0.201915	1	Bbs1	52028	Bardet-Biedl syndrome 1 (human)
ENSMUSG00000006471	305.581	0.0788183	0.164669	0.478647	0.63219	0.854156	305.581	0.146163	0.163879	0.891897	0.372448	0.605692	305.581	-0.270551	0.164067	-1.64903	0.0991414	0.72047	305.581	0.0673447	0.232319	0.28988	0.771908	0.999915	305.581	-0.203207	0.164481	-1.23544	0.216667	1	Ndor1	78797	NADPH dependent diflavin oxidoreductase 1
ENSMUSG00000006476	1675.44	-0.907228	0.14873	-6.09984	1.06177e-09	5.98931e-08	1675.44	-0.615249	0.148251	-4.15005	3.32401e-05	0.000452161	1675.44	0.0798368	0.147543	0.54111	0.588432	0.983458	1675.44	0.291979	0.209997	1.39039	0.164409	0.999915	1675.44	0.371816	0.149432	2.48819	0.0128395	0.531038	Nsmf	56876	NMDA receptor synaptonuclear signaling and neuronal migration factor
ENSMUSG00000006494	735.96	-0.372643	0.263453	-1.41446	0.157227	0.42939	735.96	-0.109311	0.262222	-0.416864	0.676778	0.837212	735.96	0.498414	0.262354	1.89978	0.057462	0.591849	735.96	0.263332	0.371709	0.708436	0.478674	0.999915	735.96	0.761746	0.263322	2.89284	0.00381782	0.332473	Pdk1	228026	pyruvate dehydrogenase kinase, isoenzyme 1
ENSMUSG00000006498	2018.72	-0.311128	0.156976	-1.98201	0.0474777	0.207032	2018.72	-0.672437	0.157098	-4.28038	1.86576e-05	0.000275498	2018.72	-0.00224803	0.156586	-0.0143565	0.988546	0.999706	2018.72	-0.361309	0.222083	-1.62691	0.103757	0.999915	2018.72	-0.363557	0.157486	-2.3085	0.0209712	0.588603	Ptbp1	19205	polypyrimidine tract binding protein 1
ENSMUSG00000006517	312.851	-1.8581	0.278861	-6.66317	2.67975e-11	2.04799e-09	312.851	-2.84989	0.275417	-10.3476	4.2927e-25	9.87498e-23	312.851	1.07901	0.265857	4.0586	4.9367e-05	0.0125704	312.851	-0.991794	0.391941	-2.53047	0.0113911	0.625497	312.851	0.0872147	0.287989	0.30284	0.762012	1	Mvd	192156	mevalonate (diphospho) decarboxylase
ENSMUSG00000006519	94.6932	0.054909	0.4111	0.133566	0.893746	0.964955	94.6932	-0.865036	0.407776	-2.12135	0.0338924	0.127253	94.6932	0.704702	0.405977	1.73582	0.082596	0.688105	94.6932	-0.919945	0.579038	-1.58875	0.112117	0.999915	94.6932	-0.215244	0.412877	-0.521326	0.60214	1	Cyba	13057	cytochrome b-245, alpha polypeptide
ENSMUSG00000006522	16020	0.211532	0.163209	1.29608	0.194947	0.48352	16020	-0.0175499	0.163244	-0.107507	0.914387	0.964503	16020	-0.158573	0.163221	-0.971526	0.331286	0.926897	16020	-0.229082	0.230837	-0.992396	0.321004	0.999915	16020	-0.387655	0.163232	-2.37488	0.0175548	0.572527	Itih3	16426	inter-alpha trypsin inhibitor, heavy chain 3
ENSMUSG00000006526	222.042	0.116427	0.226686	0.513604	0.607529	0.839573	222.042	0.28396	0.225243	1.26068	0.207423	0.428501	222.042	0.0215773	0.224987	0.0959044	0.923596	0.998727	222.042	0.167534	0.319564	0.524258	0.600099	0.999915	222.042	0.189111	0.226939	0.83331	0.40467	1	Stimate	69179	STIM activating enhancer
ENSMUSG00000006527	429.403	0.197572	0.128759	1.53443	0.124924	0.377917	429.403	0.280936	0.127547	2.20262	0.0276216	0.109738	429.403	0.0202737	0.12835	0.157956	0.874492	0.998727	429.403	0.0833645	0.181237	0.459974	0.645535	0.999915	429.403	0.103638	0.127958	0.809938	0.417976	1	Sfmbt1	54650	Scm-like with four mbt domains 1
ENSMUSG00000006529	10659.4	-0.126149	0.107913	-1.16899	0.242408	0.546611	10659.4	-0.201593	0.107974	-1.86705	0.0618942	0.19543	10659.4	-0.118198	0.107894	-1.0955	0.273297	0.902866	10659.4	-0.075444	0.152655	-0.494211	0.621157	0.999915	10659.4	-0.193642	0.107993	-1.79309	0.0729586	0.890087	Itih1	16424	inter-alpha trypsin inhibitor, heavy chain 1
ENSMUSG00000006538	41.4581	-1.91457	0.394933	-4.84784	1.24814e-06	3.65819e-05	41.4581	-2.4032	0.320328	-7.5023	6.27085e-14	3.7932e-12	41.4581	1.53102	0.286005	5.35312	8.64503e-08	9.65184e-05	41.4581	-0.488626	0.508509	-0.960898	0.336603	0.999915	41.4581	1.04239	0.420455	2.4792	0.0131677	0.53263	Ihh	16147	Indian hedgehog
ENSMUSG00000006567	452.013	-0.339449	0.138199	-2.45623	0.0140404	0.088671	452.013	-0.389913	0.136066	-2.86563	0.00416181	0.025902	452.013	0.220096	0.135073	1.62945	0.103217	0.729886	452.013	-0.0504643	0.19394	-0.260205	0.794706	0.999915	452.013	0.169631	0.139169	1.21888	0.222888	1	Atp7b	11979	ATPase, Cu++ transporting, beta polypeptide
ENSMUSG00000006575	143.2	-0.0306051	0.233899	-0.130847	0.895896	0.965809	143.2	-0.277373	0.230719	-1.20221	0.229282	0.455941	143.2	0.266474	0.230253	1.15731	0.247146	0.883871	143.2	-0.246768	0.328542	-0.751099	0.452593	0.999915	143.2	0.0197054	0.234358	0.0840825	0.932991	1	Rundc3a	51799	RUN domain containing 3A
ENSMUSG00000006585	50.7229	-0.861252	0.347191	-2.48063	0.0131152	0.0844504	50.7229	-0.222367	0.345537	-0.643541	0.519873	0.731249	50.7229	-0.137419	0.333707	-0.411797	0.680488	0.992723	50.7229	0.638885	0.489834	1.30429	0.192135	0.999915	50.7229	0.501465	0.358577	1.39849	0.161967	1	Cdt1	67177	chromatin licensing and DNA replication factor 1
ENSMUSG00000006589	485.47	0.0388623	0.214055	0.181553	0.855934	0.950776	485.47	-0.0182276	0.212847	-0.0856371	0.931755	0.971918	485.47	0.209077	0.213044	0.981379	0.326406	0.926897	485.47	-0.05709	0.301867	-0.189123	0.849996	0.999915	485.47	0.151987	0.213859	0.710685	0.47728	1	Aprt	11821	adenine phosphoribosyl transferase
ENSMUSG00000006599	436.53	0.44286	0.147709	2.9982	0.00271581	0.0253712	436.53	0.184775	0.147557	1.25222	0.210488	0.432321	436.53	-0.0646431	0.147947	-0.436935	0.662158	0.991752	436.53	-0.258085	0.208785	-1.23613	0.21641	0.999915	436.53	-0.322728	0.147319	-2.19068	0.0284751	0.659894	Gtf2h1	14884	general transcription factor II H, polypeptide 1
ENSMUSG00000006611	756.798	0.258516	0.211199	1.22404	0.220938	0.518171	756.798	0.0828067	0.210956	0.392532	0.694666	0.848662	756.798	0.19599	0.211048	0.928648	0.353072	0.931878	756.798	-0.175709	0.298509	-0.588623	0.556114	0.999915	756.798	0.0202803	0.211106	0.0960668	0.923467	1	Hfe	15216	homeostatic iron regulator
ENSMUSG00000006638	40.9127	-0.613039	0.427631	-1.43357	0.151695	0.420749	40.9127	0.530909	0.425133	1.24881	0.211735	0.433459	40.9127	-0.601128	0.423438	-1.41964	0.155713	0.811361	40.9127	1.14395	0.602997	1.8971	0.0578143	0.995095	40.9127	0.54282	0.429309	1.2644	0.206085	1	Abhd1	57742	abhydrolase domain containing 1
ENSMUSG00000006641	109.697	-0.782439	0.282776	-2.76699	0.00565768	0.0443107	109.697	0.0417202	0.276989	0.150621	0.880275	0.948753	109.697	-0.184716	0.27683	-0.667254	0.50461	0.973086	109.697	0.824159	0.395835	2.08208	0.0373353	0.901476	109.697	0.639443	0.282932	2.26006	0.0238176	0.61598	Slc5a6	330064	solute carrier family 5 (sodium-dependent vitamin transporter), member 6
ENSMUSG00000006673	704.183	0.00766217	0.124744	0.061423	0.951022	0.985005	704.183	0.115745	0.125009	0.925892	0.354502	0.590076	704.183	-0.16827	0.124672	-1.34971	0.17711	0.838834	704.183	0.108083	0.176603	0.612013	0.540529	0.999915	704.183	-0.060187	0.125082	-0.481181	0.630388	1	Qrich1	69232	glutamine-rich 1
ENSMUSG00000006676	1339.93	0.13201	0.173905	0.759091	0.447798	0.737551	1339.93	0.435103	0.173963	2.50112	0.0123802	0.0599811	1339.93	-0.263325	0.174063	-1.51281	0.130327	0.778619	1339.93	0.303093	0.24598	1.23218	0.21788	0.999915	1339.93	0.039768	0.173806	0.228808	0.819018	1	Usp19	71472	ubiquitin specific peptidase 19
ENSMUSG00000006678	32.7864	0.142625	0.32505	0.438778	0.660822	0.869944	32.7864	-0.585866	0.310436	-1.88724	0.0591286	0.189298	32.7864	0.308212	0.304811	1.01116	0.31194	0.917641	32.7864	-0.728491	0.449475	-1.62076	0.105069	0.999915	32.7864	-0.420279	0.330331	-1.2723	0.203268	1	Pola1	18968	polymerase (DNA directed), alpha 1
ENSMUSG00000006699	2227.37	-0.0150092	0.0613992	-0.244453	0.80688	0.931705	2227.37	-0.0166794	0.0610042	-0.273414	0.784535	0.899078	2227.37	0.0145415	0.0608974	0.238787	0.81127	0.998727	2227.37	-0.00167016	0.0865527	-0.0192965	0.984605	0.999915	2227.37	0.0128714	0.0615051	0.209273	0.834235	1	Cdc42	12540	cell division cycle 42
ENSMUSG00000006705	266.1	0.0412697	0.298793	0.138121	0.890144	0.964483	266.1	0.620274	0.297134	2.08752	0.0368408	0.135156	266.1	0.118625	0.297778	0.398368	0.690359	0.993001	266.1	0.579004	0.421385	1.37405	0.169427	0.999915	266.1	0.697628	0.298151	2.33985	0.0192916	0.580197	Pknox1	18771	Pbx/knotted 1 homeobox
ENSMUSG00000006715	42.5189	-0.538667	0.335923	-1.60354	0.108814	0.347283	42.5189	-0.57049	0.334113	-1.70747	0.087734	0.24647	42.5189	0.111492	0.3249	0.343159	0.731479	0.998197	42.5189	-0.0318227	0.473789	-0.0671664	0.946449	0.999915	42.5189	0.0796694	0.344842	0.231032	0.81729	1	Gmnn	57441	geminin
ENSMUSG00000006717	421.653	-0.468317	0.230872	-2.02847	0.0425126	0.193011	421.653	-0.370481	0.229143	-1.61681	0.10592	0.27872	421.653	0.36581	0.228902	1.5981	0.11002	0.746552	421.653	0.0978356	0.325282	0.300771	0.763589	0.999915	421.653	0.463645	0.231111	2.00616	0.0448396	0.752894	Acot13	66834	acyl-CoA thioesterase 13
ENSMUSG00000006728	770.471	0.0150439	0.147051	0.102304	0.918516	0.973073	770.471	-0.00282201	0.14658	-0.0192524	0.98464	0.99356	770.471	-0.0678016	0.146299	-0.463446	0.643044	0.988694	770.471	-0.0178659	0.207629	-0.0860473	0.931429	0.999915	770.471	-0.0856676	0.147331	-0.581463	0.560928	1	Cdk4	12567	cyclin-dependent kinase 4
ENSMUSG00000006731	2187.47	0.374956	0.130283	2.87801	0.00400191	0.0338815	2187.47	0.636724	0.13037	4.88396	1.03977e-06	2.05568e-05	2187.47	-0.225019	0.130625	-1.72263	0.0849549	0.688973	2187.47	0.261768	0.18431	1.42026	0.155532	0.999915	2187.47	0.0367485	0.130028	0.282621	0.777468	1	B4galnt1	14421	beta-1,4-N-acetyl-galactosaminyl transferase 1
ENSMUSG00000006732	205.196	0.171551	0.162531	1.0555	0.291199	0.602068	205.196	0.460905	0.160205	2.87697	0.00401513	0.0251543	205.196	-0.0399522	0.161805	-0.246916	0.804973	0.998727	205.196	0.289354	0.228215	1.2679	0.204833	0.999915	205.196	0.249402	0.160939	1.54967	0.121221	0.992977	Mettl1	17299	methyltransferase like 1
ENSMUSG00000006736	4810.2	0.0635075	0.128544	0.494054	0.621268	0.846805	4810.2	0.0639527	0.128564	0.49744	0.618879	0.803018	4810.2	-0.0981089	0.12851	-0.763435	0.445204	0.954429	4810.2	0.000445258	0.181802	0.00244913	0.998046	0.999915	4810.2	-0.0976638	0.128597	-0.759454	0.447581	1	Tspan31	67125	tetraspanin 31
ENSMUSG00000006740	890.09	0.484846	0.14466	3.35163	0.000803362	0.00950857	890.09	0.509791	0.144345	3.53176	0.000412803	0.00392771	890.09	0.0156429	0.1451	0.107808	0.914148	0.998727	890.09	0.024945	0.204357	0.122066	0.902847	0.999915	890.09	0.0405878	0.143902	0.282052	0.777903	1	Kif5b	16573	kinesin family member 5B
ENSMUSG00000006763	96.4071	0.321837	0.213306	1.50881	0.131348	0.387509	96.4071	0.469297	0.215267	2.18007	0.0292521	0.114519	96.4071	-0.309202	0.218078	-1.41785	0.156235	0.811361	96.4071	0.14746	0.30305	0.486587	0.626551	0.999915	96.4071	-0.161742	0.210431	-0.768623	0.442117	1	Saal1	78935	serum amyloid A-like 1
ENSMUSG00000006782	197.811	-0.476606	0.1924	-2.47717	0.0132431	0.0851425	197.811	-0.443877	0.190673	-2.32795	0.0199148	0.0856807	197.811	0.0108605	0.187691	0.0578636	0.953857	0.998858	197.811	0.0327289	0.270876	0.120826	0.903829	0.999915	197.811	0.0435892	0.195309	0.223181	0.823395	1	Cnp	12799	2',3'-cyclic nucleotide 3' phosphodiesterase
ENSMUSG00000006800	260.201	0.744245	0.211772	3.51438	0.00044079	0.00582868	260.201	0.672447	0.206348	3.2588	0.00111885	0.00898554	260.201	0.594181	0.211803	2.80534	0.00502628	0.191977	260.201	-0.0717977	0.29568	-0.242822	0.808143	0.999915	260.201	0.522384	0.206316	2.53196	0.0113426	0.498103	Sulf2	72043	sulfatase 2
ENSMUSG00000006818	3207.46	-0.0206687	0.133789	-0.154488	0.877225	0.959052	3207.46	0.16223	0.133685	1.21352	0.22493	0.450589	3207.46	-0.0365889	0.133658	-0.27375	0.784277	0.998727	3207.46	0.182898	0.189132	0.967038	0.333525	0.999915	3207.46	0.146309	0.133816	1.09337	0.274234	1	Sod2	20656	superoxide dismutase 2, mitochondrial
ENSMUSG00000006850	113.659	-0.7795	0.225902	-3.45061	0.000559313	0.00711785	113.659	-0.311308	0.219649	-1.4173	0.156395	0.358747	113.659	-0.000939381	0.215687	-0.00435531	0.996525	0.999918	113.659	0.468191	0.315083	1.48593	0.137298	0.999915	113.659	0.467252	0.229688	2.03429	0.0419224	0.741026	Tmco6	71983	transmembrane and coiled-coil domains 6
ENSMUSG00000006906	253.613	0.165415	0.170651	0.969318	0.332387	0.643453	253.613	-0.0286495	0.169246	-0.169278	0.865578	0.942273	253.613	0.171809	0.169848	1.01154	0.311756	0.917641	253.613	-0.194065	0.240345	-0.807442	0.419412	0.999915	253.613	-0.022256	0.170051	-0.130878	0.895872	1	Stambp	70527	STAM binding protein
ENSMUSG00000006920	266.893	0.1718	0.221477	0.775701	0.437926	0.729619	266.893	0.365672	0.220848	1.65576	0.0977703	0.264372	266.893	-0.0630555	0.220908	-0.285438	0.775309	0.998727	266.893	0.193872	0.312772	0.619852	0.535355	0.999915	266.893	0.130816	0.221417	0.590814	0.554645	1	Ezh1	14055	enhancer of zeste 1 polycomb repressive complex 2 subunit
ENSMUSG00000006932	2971.89	-0.118335	0.0953276	-1.24135	0.214475	0.509718	2971.89	-0.153054	0.0950965	-1.60946	0.107516	0.281609	2971.89	0.0552677	0.0949953	0.581794	0.560705	0.981725	2971.89	-0.0347188	0.13465	-0.257844	0.796527	0.999915	2971.89	0.0205489	0.0954284	0.215333	0.829508	1	Ctnnb1	12387	catenin (cadherin associated protein), beta 1
ENSMUSG00000006941	230.667	0.0402663	0.154565	0.260513	0.794468	0.925837	230.667	0.18075	0.154971	1.16634	0.243475	0.473243	230.667	-0.183494	0.154391	-1.1885	0.234636	0.87999	230.667	0.140484	0.218876	0.641842	0.520976	0.999915	230.667	-0.0430106	0.155145	-0.277228	0.781605	1	Eif1b	68969	eukaryotic translation initiation factor 1B
ENSMUSG00000006958	124.122	0.0495095	0.282373	0.175334	0.860818	0.953149	124.122	0.15732	0.281807	0.558254	0.576671	0.772609	124.122	-0.158685	0.281383	-0.563946	0.572791	0.981725	124.122	0.10781	0.398936	0.270245	0.786972	0.999915	124.122	-0.0508746	0.282796	-0.179899	0.857232	1	Chrd	12667	chordin
ENSMUSG00000006998	2797.87	0.111242	0.0974619	1.14139	0.253707	0.560007	2797.87	0.117274	0.0973728	1.20439	0.228441	0.454993	2797.87	-0.0907652	0.0974442	-0.931458	0.351616	0.931878	2797.87	0.00603215	0.137769	0.0437845	0.965076	0.999915	2797.87	-0.0847331	0.0973906	-0.870033	0.384282	1	Psmd2	21762	proteasome (prosome, macropain) 26S subunit, non-ATPase, 2
ENSMUSG00000007029	718.969	0.119858	0.295991	0.404937	0.685524	0.882275	718.969	0.240424	0.295996	0.812255	0.416645	0.647422	718.969	-0.260675	0.296128	-0.880277	0.378709	0.939604	718.969	0.120567	0.418598	0.288025	0.773328	0.999915	718.969	-0.140109	0.295858	-0.473568	0.635808	1	Vars	22321	valyl-tRNA synthetase
ENSMUSG00000007036	495.795	-0.196039	0.137647	-1.42422	0.154384	0.425139	495.795	-0.442403	0.136732	-3.23554	0.00121411	0.00959344	495.795	0.134739	0.135674	0.993106	0.320658	0.922138	495.795	-0.246364	0.194016	-1.26981	0.204151	0.999915	495.795	-0.111626	0.13869	-0.804858	0.420901	1	Abhd16a	193742	abhydrolase domain containing 16A
ENSMUSG00000007038	532.158	-0.421975	0.129831	-3.25018	0.00115332	0.0127982	532.158	-0.627977	0.129061	-4.86572	1.1404e-06	2.23596e-05	532.158	0.157459	0.126966	1.24016	0.214914	0.872672	532.158	-0.206003	0.183066	-1.12529	0.260464	0.999915	532.158	-0.0485441	0.131881	-0.368089	0.712807	1	Neu1	18010	neuraminidase 1
ENSMUSG00000007041	136.502	-0.79719	0.270236	-2.94997	0.00317801	0.028448	136.502	-0.649244	0.265534	-2.44505	0.0144833	0.0676015	136.502	0.125887	0.261364	0.481654	0.630052	0.986301	136.502	0.147947	0.378862	0.390503	0.696165	0.999915	136.502	0.273833	0.274272	0.9984	0.318086	1	Clic1	114584	chloride intracellular channel 1
ENSMUSG00000007050	180.907	-0.364084	0.155149	-2.34668	0.0189415	0.109989	180.907	-0.489102	0.155356	-3.14826	0.00164245	0.0121792	180.907	0.0189899	0.151171	0.125618	0.900034	0.998727	180.907	-0.125018	0.21956	-0.5694	0.569085	0.999915	180.907	-0.106028	0.159229	-0.665882	0.505487	1	Lsm2	27756	LSM2 homolog, U6 small nuclear RNA and mRNA degradation associated
ENSMUSG00000007080	35.9992	-0.111573	0.366324	-0.304574	0.76069	0.913499	35.9992	-0.420378	0.36574	-1.14939	0.250396	0.481779	35.9992	0.134893	0.360078	0.374621	0.707942	0.994349	35.9992	-0.308805	0.517648	-0.596553	0.550806	0.999915	35.9992	-0.173912	0.371891	-0.467642	0.640041	1	Pole	18973	polymerase (DNA directed), epsilon
ENSMUSG00000007216	48.3869	0.270109	0.303616	0.889641	0.373659	0.679678	48.3869	0.843777	0.301684	2.79689	0.00515973	0.03074	48.3869	-0.398756	0.309001	-1.29047	0.196888	0.859645	48.3869	0.573667	0.428014	1.3403	0.180148	0.999915	48.3869	0.174911	0.296166	0.590584	0.554799	1	Zfp775	243372	zinc finger protein 775
ENSMUSG00000007338	390.396	-0.433722	0.373713	-1.16057	0.245815	0.551319	390.396	-0.127373	0.373518	-0.341009	0.733097	0.870809	390.396	0.0170461	0.372716	0.0457348	0.963522	0.998858	390.396	0.306349	0.528372	0.579798	0.562051	0.999915	390.396	0.323395	0.374514	0.863506	0.387859	1	Mrpl49	18120	mitochondrial ribosomal protein L49
ENSMUSG00000007411	764.981	0.375902	0.157879	2.38096	0.0172677	0.102703	764.981	0.249731	0.15734	1.58721	0.112465	0.289197	764.981	0.148733	0.158023	0.94121	0.346597	0.931434	764.981	-0.126171	0.222893	-0.566061	0.571352	0.999915	764.981	0.0225619	0.157194	0.143529	0.885873	1	Mark3	17169	MAP/microtubule affinity regulating kinase 3
ENSMUSG00000007415	747.776	-0.0495477	0.125782	-0.393918	0.693642	0.885205	747.776	-0.0531758	0.124859	-0.425887	0.67019	0.833195	747.776	0.107041	0.124867	0.857244	0.39131	0.941158	747.776	-0.00362817	0.177231	-0.0204715	0.983667	0.999915	747.776	0.103413	0.125774	0.822215	0.410955	1	Gatad1	67210	GATA zinc finger domain containing 1
ENSMUSG00000007458	1689.12	-0.00782296	0.069555	-0.112472	0.910449	0.971286	1689.12	-0.06497	0.0692641	-0.938004	0.348243	0.583552	1689.12	0.0135347	0.0690132	0.196117	0.844518	0.998727	1689.12	-0.057147	0.0981602	-0.582181	0.560444	0.999915	1689.12	-0.0436124	0.0698039	-0.624784	0.532113	1	M6pr	17113	mannose-6-phosphate receptor, cation dependent
ENSMUSG00000007476	693.544	1.04508	0.123057	8.49263	2.02008e-17	3.93361e-15	693.544	1.12459	0.122671	9.1675	4.84125e-20	5.78305e-18	693.544	-0.0593166	0.125695	-0.471908	0.636993	0.987566	693.544	0.0795072	0.173756	0.457578	0.647255	0.999915	693.544	0.0201905	0.119967	0.168301	0.866347	1	Lrrc8a	241296	leucine rich repeat containing 8A VRAC subunit A
ENSMUSG00000007564	1275.22	0.10852	0.212075	0.511709	0.608855	0.839626	1275.22	0.0798901	0.212063	0.376729	0.706375	0.854158	1275.22	-0.0692295	0.212062	-0.326459	0.744077	0.998385	1275.22	-0.0286304	0.29991	-0.0954631	0.923947	0.999915	1275.22	-0.0978601	0.212075	-0.46144	0.644483	1	Ppp2r1a	51792	protein phosphatase 2, regulatory subunit A, alpha
ENSMUSG00000007570	152.694	-0.526834	0.380031	-1.38629	0.165657	0.441464	152.694	0.400804	0.381166	1.05152	0.293019	0.529308	152.694	-0.767289	0.380249	-2.01786	0.0436062	0.534132	152.694	0.927639	0.538248	1.72344	0.0848085	0.999915	152.694	0.16035	0.380947	0.420923	0.673811	1	Fance	72775	Fanconi anemia, complementation group E
ENSMUSG00000007589	211.24	-0.366897	0.256672	-1.42944	0.152878	0.423122	211.24	-0.695067	0.255913	-2.71603	0.00660695	0.0370777	211.24	0.14675	0.253837	0.578129	0.563177	0.981725	211.24	-0.32817	0.362453	-0.905415	0.365246	0.999915	211.24	-0.18142	0.258725	-0.701206	0.483174	1	Tinf2	28113	Terf1 (TRF1)-interacting nuclear factor 2
ENSMUSG00000007594	136.322	-0.0488311	0.294145	-0.16601	0.868149	0.955535	136.322	0.199829	0.295609	0.675992	0.499046	0.715199	136.322	-0.319918	0.294003	-1.08815	0.27653	0.906212	136.322	0.24866	0.41702	0.596279	0.550989	0.999915	136.322	-0.0712582	0.29575	-0.240941	0.809601	1	Hapln4	330790	hyaluronan and proteoglycan link protein 4
ENSMUSG00000007603	225.567	0.06623	0.145475	0.455267	0.648917	0.863403	225.567	0.265357	0.146748	1.80825	0.0705672	0.213313	225.567	-0.267169	0.146179	-1.82768	0.0675973	0.637469	225.567	0.199127	0.206635	0.963668	0.335213	0.999915	225.567	-0.0680421	0.146046	-0.465893	0.641292	1	Dus3l	224907	dihydrouridine synthase 3-like (S. cerevisiae)
ENSMUSG00000007610	150.821	-0.325462	0.165557	-1.96586	0.049315	0.212299	150.821	-0.378926	0.160717	-2.35772	0.0183873	0.0805721	150.821	0.2432	0.159261	1.52706	0.126747	0.774369	150.821	-0.053464	0.230736	-0.231711	0.816763	0.999915	150.821	0.189736	0.166958	1.13643	0.255776	1	Gtpbp3	70359	GTP binding protein 3
ENSMUSG00000007613	410.952	-0.111034	0.146581	-0.757491	0.448756	0.738312	410.952	-0.26512	0.145071	-1.82752	0.0676214	0.207553	410.952	0.169796	0.144321	1.17652	0.239388	0.881623	410.952	-0.154086	0.206232	-0.747149	0.454974	0.999915	410.952	0.0157102	0.14732	0.10664	0.915075	1	Tgfbr1	21812	transforming growth factor, beta receptor I
ENSMUSG00000007617	126.198	-0.545378	0.237897	-2.29249	0.0218772	0.122089	126.198	-0.310845	0.229252	-1.35591	0.175127	0.385291	126.198	0.302624	0.228902	1.32207	0.186146	0.848658	126.198	0.234532	0.330381	0.709885	0.477775	0.999915	126.198	0.537156	0.238233	2.25475	0.0241491	0.617253	Homer1	26556	homer scaffolding protein 1
ENSMUSG00000007655	70.3389	0.0663752	0.353432	0.187802	0.851032	0.947851	70.3389	-0.109072	0.350684	-0.311026	0.755781	0.881106	70.3389	0.14651	0.351683	0.416598	0.676973	0.992195	70.3389	-0.175447	0.497888	-0.352382	0.724552	0.999915	70.3389	-0.0289371	0.352438	-0.0821057	0.934563	1	Cav1	12389	caveolin 1, caveolae protein
ENSMUSG00000007656	513.501	0.116919	0.183474	0.637252	0.523961	0.786494	513.501	-0.0995843	0.181903	-0.547457	0.584065	0.777313	513.501	0.401235	0.181843	2.2065	0.0273493	0.450055	513.501	-0.216503	0.258363	-0.837981	0.402041	0.999915	513.501	0.184732	0.183534	1.00653	0.314162	1	Arpp19	59046	cAMP-regulated phosphoprotein 19
ENSMUSG00000007659	1395.2	2.15118	0.220099	9.77371	1.45999e-22	6.289e-20	1395.2	1.95312	0.220065	8.8752	6.98104e-19	7.57523e-17	1395.2	0.0163778	0.22204	0.0737605	0.941201	0.998727	1395.2	-0.198063	0.311243	-0.63636	0.524542	0.999915	1395.2	-0.181685	0.218107	-0.83301	0.404839	1	Bcl2l1	12048	BCL2-like 1
ENSMUSG00000007670	766.331	0.0481538	0.113105	0.425746	0.670293	0.874616	766.331	0.131379	0.112948	1.16318	0.244755	0.47478	766.331	-0.0978326	0.112873	-0.866751	0.386078	0.941158	766.331	0.0832252	0.159843	0.520668	0.602598	0.999915	766.331	-0.0146074	0.11318	-0.129064	0.897307	1	Khsrp	16549	KH-type splicing regulatory protein
ENSMUSG00000007721	426.246	0.0564443	0.160504	0.35167	0.725086	0.900262	426.246	-0.149551	0.160074	-0.93426	0.35017	0.585607	426.246	0.0592759	0.15962	0.371357	0.710371	0.995081	426.246	-0.205995	0.226683	-0.908737	0.363489	0.999915	426.246	-0.146719	0.160956	-0.911552	0.362005	1	Ccdc124	234388	coiled-coil domain containing 124
ENSMUSG00000007739	1153.22	0.157426	0.151414	1.0397	0.298479	0.609919	1153.22	0.239076	0.151065	1.5826	0.113513	0.290788	1153.22	0.0838096	0.151253	0.554102	0.579509	0.981725	1153.22	0.0816502	0.213886	0.381747	0.702649	0.999915	1153.22	0.16546	0.151227	1.09411	0.273905	1	Cct4	12464	chaperonin containing Tcp1, subunit 4 (delta)
ENSMUSG00000007777	213.801	0.17352	0.163595	1.06067	0.28884	0.599774	213.801	0.285849	0.163149	1.75208	0.0797604	0.231576	213.801	-0.124857	0.163718	-0.76263	0.445684	0.954515	213.801	0.112329	0.231042	0.486185	0.626836	0.999915	213.801	-0.0125273	0.163024	-0.0768433	0.938748	1	0610009B22Rik	66050	RIKEN cDNA 0610009B22 gene
ENSMUSG00000007812	507.767	0.042555	0.175408	0.242606	0.808311	0.932036	507.767	-0.322703	0.176115	-1.83234	0.0669004	0.205797	507.767	0.0275964	0.174943	0.157745	0.874658	0.998727	507.767	-0.365258	0.248565	-1.46947	0.141706	0.999915	507.767	-0.337662	0.176577	-1.91226	0.0558427	0.819056	Zfp655	72611	zinc finger protein 655
ENSMUSG00000007815	2369.12	-0.0920595	0.0760214	-1.21097	0.225908	0.525062	2369.12	-0.071534	0.0757721	-0.944068	0.345135	0.580389	2369.12	-0.0159784	0.0755979	-0.21136	0.832606	0.998727	2369.12	0.0205255	0.107334	0.19123	0.848346	0.999915	2369.12	0.00454709	0.0761946	0.0596774	0.952413	1	Rhoa	11848	ras homolog family member A
ENSMUSG00000007817	897.311	0.366197	0.284604	1.28669	0.198202	0.488118	897.311	0.898728	0.28436	3.16053	0.00157483	0.0117884	897.311	-0.253805	0.284944	-0.89072	0.373079	0.93636	897.311	0.53253	0.402318	1.32365	0.185618	0.999915	897.311	0.278724	0.284019	0.981357	0.326416	1	Zmiz1	328365	zinc finger, MIZ-type containing 1
ENSMUSG00000007827	68.2584	0.0187418	0.432479	0.0433358	0.965434	0.989349	68.2584	-0.0705247	0.428124	-0.16473	0.869157	0.943539	68.2584	0.50912	0.427438	1.1911	0.233615	0.87999	68.2584	-0.0892666	0.608546	-0.146688	0.883378	0.999915	68.2584	0.419853	0.433158	0.969284	0.332403	1	Ankrd26	232339	ankyrin repeat domain 26
ENSMUSG00000007833	1449.21	1.20209	0.334073	3.59828	0.000320331	0.00449507	1449.21	1.64766	0.334148	4.93092	8.18424e-07	1.66914e-05	1449.21	-0.683339	0.334563	-2.04248	0.0411037	0.523774	1449.21	0.445571	0.472504	0.943	0.345681	0.999915	1449.21	-0.237769	0.333658	-0.712612	0.476086	1	Aldh16a1	69748	aldehyde dehydrogenase 16 family, member A1
ENSMUSG00000007836	917.877	0.216378	0.163389	1.32432	0.185398	0.469626	917.877	0.230141	0.163514	1.40747	0.159288	0.363215	917.877	-0.127076	0.163558	-0.776945	0.437191	0.951005	917.877	0.0137625	0.231155	0.0595379	0.952524	0.999915	917.877	-0.113313	0.163344	-0.693709	0.487865	1	Hnrnpa0	77134	heterogeneous nuclear ribonucleoprotein A0
ENSMUSG00000007837	368.165	-0.450957	0.13296	-3.39168	0.000694653	0.00850516	368.165	-0.359183	0.132941	-2.70183	0.00689592	0.0384113	368.165	-0.123715	0.13003	-0.951436	0.341383	0.927842	368.165	0.0917743	0.18802	0.488109	0.625473	0.999915	368.165	-0.0319412	0.135808	-0.235195	0.814057	1	Prrg2	65116	proline-rich Gla (G-carboxyglutamic acid) polypeptide 2
ENSMUSG00000007850	1025.73	0.746968	0.337362	2.21414	0.026819	0.141524	1025.73	-0.0121351	0.337259	-0.0359815	0.971297	0.987502	1025.73	0.0457732	0.337279	0.135713	0.892048	0.998727	1025.73	-0.759104	0.477029	-1.59131	0.111539	0.999915	1025.73	-0.713331	0.337342	-2.11456	0.0344674	0.698885	Hnrnph1	59013	heterogeneous nuclear ribonucleoprotein H1
ENSMUSG00000007872	498.363	-1.52959	0.219585	-6.9658	3.26536e-12	2.79621e-10	498.363	-1.97331	0.221942	-8.8911	6.05053e-19	6.61603e-17	498.363	-0.183315	0.215669	-0.849985	0.395334	0.942335	498.363	-0.443719	0.312211	-1.42122	0.155254	0.999915	498.363	-0.627035	0.225749	-2.77757	0.00547662	0.380796	Id3	15903	inhibitor of DNA binding 3
ENSMUSG00000007880	721.324	-0.0900641	0.171321	-0.525703	0.599094	0.834635	721.324	-0.0802042	0.171246	-0.468356	0.63953	0.81416	721.324	-0.0472608	0.170864	-0.276599	0.782088	0.998727	721.324	0.00985992	0.242232	0.0407045	0.967531	0.999915	721.324	-0.037401	0.171703	-0.217824	0.827566	1	Arid1a	93760	AT rich interactive domain 1A (SWI-like)
ENSMUSG00000007891	4728.87	0.00207392	0.177151	0.011707	0.990659	0.997078	4728.87	-0.334444	0.177055	-1.88893	0.0589018	0.188834	4728.87	0.287304	0.177016	1.62304	0.104582	0.734353	4728.87	-0.336518	0.250462	-1.34359	0.179081	0.999915	4728.87	-0.0492143	0.17719	-0.277749	0.781205	1	Ctsd	13033	cathepsin D
ENSMUSG00000007892	4800.01	0.0384137	0.131736	0.291596	0.770595	0.917279	4800.01	-0.117577	0.13178	-0.892221	0.372274	0.605685	4800.01	-0.0581769	0.131689	-0.441774	0.658653	0.991752	4800.01	-0.155991	0.186334	-0.837158	0.402504	0.999915	4800.01	-0.214168	0.131827	-1.62462	0.104245	0.973469	Rplp1	56040	ribosomal protein, large, P1
ENSMUSG00000007950	75.3519	-0.359351	0.314265	-1.14347	0.252844	0.559442	75.3519	-0.489214	0.317808	-1.53934	0.123721	0.307734	75.3519	-0.172967	0.309861	-0.55821	0.576701	0.981725	75.3519	-0.129863	0.44695	-0.290554	0.771393	0.999915	75.3519	-0.30283	0.322103	-0.940166	0.347133	1	Abhd8	64296	abhydrolase domain containing 8
ENSMUSG00000007987	42.0551	-0.0602689	0.366526	-0.164433	0.869391	0.955959	42.0551	-0.274776	0.363631	-0.755645	0.449862	0.677414	42.0551	0.00950861	0.357191	0.0266205	0.978762	0.999706	42.0551	-0.214507	0.516303	-0.415468	0.6778	0.999915	42.0551	-0.204999	0.372804	-0.549883	0.582399	1	Ift22	67286	intraflagellar transport 22
ENSMUSG00000008035	784.439	-2.79272	0.608549	-4.58915	4.45056e-06	0.000115446	784.439	-1.94175	0.606971	-3.19907	0.0013787	0.0106224	784.439	-0.103965	0.605894	-0.171589	0.863761	0.998727	784.439	0.850976	0.859503	0.990079	0.322135	0.999915	784.439	0.747011	0.609621	1.22537	0.220436	1	Mid1ip1	68041	Mid1 interacting protein 1 (gastrulation specific G12-like (zebrafish))
ENSMUSG00000008036	661.467	-0.0693855	0.0957777	-0.724443	0.468794	0.750778	661.467	-0.182155	0.0949861	-1.9177	0.0551485	0.179719	661.467	0.0878618	0.0943631	0.931103	0.3518	0.931878	661.467	-0.11277	0.134891	-0.836003	0.403153	0.999915	661.467	-0.024908	0.0963915	-0.258405	0.796095	1	Ap2s1	232910	adaptor-related protein complex 2, sigma 1 subunit
ENSMUSG00000008090	291.379	-0.316444	0.223504	-1.41583	0.156826	0.428676	291.379	-0.560159	0.221907	-2.5243	0.0115929	0.057081	291.379	0.251468	0.220216	1.14192	0.253488	0.889244	291.379	-0.243715	0.314955	-0.77381	0.439043	0.999915	291.379	0.00775279	0.22517	0.0344308	0.972534	1	Fgfrl1	116701	fibroblast growth factor receptor-like 1
ENSMUSG00000008140	1126.34	0.176819	0.135984	1.30029	0.193501	0.481968	1126.34	0.153651	0.136265	1.12759	0.259493	0.492154	1126.34	-0.144765	0.136148	-1.0633	0.287647	0.907511	1126.34	-0.0231678	0.192509	-0.120346	0.904209	0.999915	1126.34	-0.167933	0.136102	-1.23388	0.217247	1	Emc10	69683	ER membrane protein complex subunit 10
ENSMUSG00000008153	121.612	-2.10707	0.540594	-3.89769	9.71149e-05	0.00166324	121.612	-1.70173	0.535589	-3.17731	0.00148649	0.0112997	121.612	-0.239924	0.527364	-0.45495	0.649145	0.989582	121.612	0.405336	0.760985	0.532647	0.594278	0.999915	121.612	0.165412	0.548621	0.301505	0.76303	1	Clstn3	232370	calsyntenin 3
ENSMUSG00000008167	264.019	-0.368014	0.261971	-1.40479	0.160083	0.43408	264.019	-0.717401	0.260336	-2.75567	0.00585713	0.0338177	264.019	0.368014	0.258953	1.42116	0.15527	0.811226	264.019	-0.349386	0.369328	-0.946004	0.344146	0.999915	264.019	0.0186271	0.263338	0.0707345	0.943609	1	Fbxw9	68628	F-box and WD-40 domain protein 9
ENSMUSG00000008200	385.761	-0.342224	0.187174	-1.82838	0.0674927	0.258392	385.761	-0.282015	0.187156	-1.50685	0.13185	0.320822	385.761	-0.101501	0.185909	-0.545971	0.585086	0.983452	385.761	0.0602094	0.264691	0.227471	0.820058	0.999915	385.761	-0.0412918	0.188412	-0.219157	0.826528	1	Fnbp4	55935	formin binding protein 4
ENSMUSG00000008206	49.1542	0.00330061	0.680849	0.00484779	0.996132	0.998981	49.1542	-0.121357	0.680763	-0.178266	0.858514	0.93849	49.1542	0.0163381	0.678757	0.0240706	0.980796	0.999706	49.1542	-0.124658	0.962805	-0.129473	0.896983	0.999915	49.1542	-0.108321	0.682849	-0.158631	0.87396	1	Cers4	67260	ceramide synthase 4
ENSMUSG00000008226	864.091	-0.116575	0.149444	-0.780055	0.435358	0.728154	864.091	-0.116961	0.148924	-0.785372	0.432235	0.661951	864.091	0.0385747	0.148687	0.259436	0.795299	0.998727	864.091	-0.00038568	0.210978	-0.00182806	0.998541	0.999915	864.091	0.0381889	0.14968	0.255137	0.798617	1	Scrn3	74616	secernin 3
ENSMUSG00000008301	288.094	0.403726	0.138802	2.90865	0.00362989	0.0315204	288.094	0.413228	0.13837	2.98639	0.00282296	0.0190362	288.094	-0.0263998	0.139973	-0.188607	0.850401	0.998727	288.094	0.00950148	0.195991	0.0484793	0.961334	0.999915	288.094	-0.0168984	0.137186	-0.123179	0.901965	1	Phax	56698	phosphorylated adaptor for RNA export
ENSMUSG00000008305	957.953	0.655704	0.187168	3.5033	0.00045954	0.0059951	957.953	0.265853	0.187761	1.41591	0.156801	0.35933	957.953	-0.106753	0.187922	-0.568071	0.569986	0.981725	957.953	-0.389851	0.265115	-1.4705	0.141427	0.999915	957.953	-0.496604	0.187007	-2.65554	0.00791813	0.439029	Tle1	21885	transducin-like enhancer of split 1
ENSMUSG00000008333	178.555	0.273404	0.173288	1.57774	0.114625	0.359689	178.555	0.273451	0.170695	1.60199	0.109158	0.283879	178.555	0.0524199	0.172461	0.303952	0.761164	0.998727	178.555	4.68336e-05	0.243239	0.000192541	0.999846	0.999915	178.555	0.0524666	0.17153	0.305874	0.759701	1	Snrpb2	20639	U2 small nuclear ribonucleoprotein B
ENSMUSG00000008348	17862.9	-0.202188	0.306551	-0.659557	0.509538	0.777096	17862.9	-0.0144426	0.306507	-0.0471198	0.962418	0.983575	17862.9	0.317488	0.306517	1.03579	0.300299	0.91122	17862.9	0.187745	0.433497	0.433095	0.664946	0.999915	17862.9	0.505232	0.306541	1.64817	0.0993174	0.962174	Ubc	22190	ubiquitin C
ENSMUSG00000008373	214.2	0.281054	0.17246	1.62967	0.103171	0.33583	214.2	0.510967	0.172337	2.96492	0.00302758	0.0201374	214.2	-0.119095	0.173606	-0.686005	0.49271	0.970157	214.2	0.229913	0.243809	0.943004	0.345679	0.999915	214.2	0.110818	0.171183	0.647365	0.517396	1	Prpf31	68988	pre-mRNA processing factor 31
ENSMUSG00000008384	62.0302	-0.0396583	0.365053	-0.108637	0.91349	0.971668	62.0302	-0.895963	0.35735	-2.50724	0.0121678	0.0592142	62.0302	0.783952	0.355137	2.20746	0.0272817	0.449962	62.0302	-0.856305	0.510845	-1.67625	0.093689	0.999915	62.0302	-0.072353	0.367206	-0.197036	0.843799	1	Sertad1	55942	SERTA domain containing 1
ENSMUSG00000008393	1092.94	-0.515172	0.159353	-3.23289	0.00122544	0.0134515	1092.94	-0.687806	0.158953	-4.32709	1.5109e-05	0.000229215	1092.94	0.169799	0.158057	1.07429	0.282695	0.907511	1092.94	-0.172634	0.225077	-0.767001	0.443081	0.999915	1092.94	-0.00283568	0.160242	-0.0176962	0.985881	1	Carhsp1	52502	calcium regulated heat stable protein 1
ENSMUSG00000008398	97.8853	-0.849686	0.350704	-2.4228	0.0154015	0.0944692	97.8853	-0.522521	0.349057	-1.49695	0.134407	0.324599	97.8853	-0.300541	0.343156	-0.875816	0.38113	0.940769	97.8853	0.327165	0.494807	0.661197	0.508486	0.999915	97.8853	0.0266236	0.356481	0.0746845	0.940466	1	Elk3	13713	ELK3, member of ETS oncogene family
ENSMUSG00000008429	663.959	0.179997	0.122483	1.46957	0.141678	0.404734	663.959	0.1902	0.122282	1.55542	0.119845	0.301681	663.959	-0.0549663	0.122475	-0.448797	0.653578	0.990683	663.959	0.0102034	0.173075	0.0589537	0.952989	0.999915	663.959	-0.044763	0.12229	-0.366041	0.714334	1	Herpud2	80517	HERPUD family member 2
ENSMUSG00000008435	141.266	0.181303	0.262542	0.690565	0.489839	0.764125	141.266	0.260093	0.263089	0.988616	0.322851	0.55872	141.266	0.145188	0.264167	0.549607	0.582589	0.98287	141.266	0.0787909	0.371677	0.211988	0.832117	0.999915	141.266	0.223979	0.261457	0.856657	0.391635	1	Rdh13	108841	retinol dehydrogenase 13 (all-trans and 9-cis)
ENSMUSG00000008450	42.2387	0.199793	0.422816	0.472531	0.636548	0.854989	42.2387	0.355852	0.410953	0.86592	0.386534	0.618968	42.2387	-0.101263	0.419577	-0.241346	0.809287	0.998727	42.2387	0.156059	0.589623	0.264676	0.791259	0.999915	42.2387	0.0547949	0.414259	0.132272	0.894769	1	Nutf2	68051	nuclear transport factor 2
ENSMUSG00000008475	1073.81	0.0916479	0.0979835	0.93534	0.349613	0.658381	1073.81	-0.030262	0.097205	-0.311321	0.755557	0.881106	1073.81	0.132238	0.0973125	1.3589	0.174179	0.834191	1073.81	-0.12191	0.13802	-0.883276	0.377087	0.999915	1073.81	0.0103279	0.0978768	0.105519	0.915964	1	Arpc5	67771	actin related protein 2/3 complex, subunit 5
ENSMUSG00000008496	33.242	-1.02623	0.581856	-1.76372	0.0777786	0.280971	33.242	-0.456649	0.586259	-0.77892	0.436027	0.665034	33.242	-0.366994	0.569827	-0.644045	0.519546	0.976589	33.242	0.569584	0.825987	0.689579	0.490459	0.999915	33.242	0.20259	0.597958	0.338803	0.734758	1	Pou2f2	18987	POU domain, class 2, transcription factor 2
ENSMUSG00000008540	48509.6	-0.163246	0.17121	-0.953482	0.340346	0.650305	48509.6	-0.0645509	0.171205	-0.377039	0.706145	0.854067	48509.6	-0.0706437	0.1712	-0.412639	0.679871	0.992195	48509.6	0.0986948	0.242124	0.407621	0.683552	0.999915	48509.6	0.0280509	0.171215	0.163834	0.869862	1	Mgst1	56615	microsomal glutathione S-transferase 1
ENSMUSG00000008575	1121.63	-0.224706	0.15355	-1.46341	0.143356	0.407888	1121.63	-0.0899928	0.15352	-0.586198	0.557743	0.759545	1121.63	-0.148905	0.153043	-0.972965	0.33057	0.926897	1121.63	0.134713	0.217131	0.620423	0.534979	0.999915	1121.63	-0.0141923	0.154025	-0.0921427	0.926585	1	Nfib	18028	nuclear factor I/B
ENSMUSG00000008604	582.221	-0.0746415	0.160346	-0.465502	0.641572	0.858157	582.221	0.177613	0.159664	1.11242	0.265958	0.499484	582.221	-0.0922649	0.159539	-0.578321	0.563048	0.981725	582.221	0.252255	0.226282	1.11478	0.264944	0.999915	582.221	0.15999	0.16047	0.997006	0.318762	1	Ubqln4	94232	ubiquilin 4
ENSMUSG00000008668	2338.14	0.109853	0.101023	1.0874	0.276858	0.586384	2338.14	-0.00985627	0.100996	-0.0975903	0.922258	0.967736	2338.14	-0.000484267	0.100914	-0.00479879	0.996171	0.999918	2338.14	-0.11971	0.14285	-0.838011	0.402024	0.999915	2338.14	-0.120194	0.101105	-1.1888	0.234519	1	Rps18	20084	ribosomal protein S18
ENSMUSG00000008682	2171.2	-0.00224877	0.128779	-0.0174623	0.986068	0.995452	2171.2	0.302404	0.128684	2.34998	0.0187744	0.0819649	2171.2	-0.167223	0.128733	-1.29899	0.193947	0.857384	2171.2	0.304653	0.182054	1.67342	0.094244	0.999915	2171.2	0.137429	0.128729	1.06758	0.285709	1	Rpl10	110954	ribosomal protein L10
ENSMUSG00000008683	854.832	0.0537881	0.10964	0.490589	0.623717	0.848523	854.832	-0.041823	0.10944	-0.382153	0.702348	0.851441	854.832	-0.0360106	0.10914	-0.329948	0.741439	0.998197	854.832	-0.0956111	0.154913	-0.617192	0.537108	0.999915	854.832	-0.131622	0.109939	-1.19723	0.231217	1	Rps15a	267019	ribosomal protein S15A
ENSMUSG00000008690	709.495	-0.228861	0.168399	-1.35904	0.174134	0.454232	709.495	-0.340264	0.168456	-2.0199	0.0433936	0.152194	709.495	-0.113705	0.168131	-0.676288	0.498858	0.972857	709.495	-0.111403	0.238192	-0.467702	0.639998	0.999915	709.495	-0.225108	0.168723	-1.33418	0.182144	1	Ncaph2	52683	non-SMC condensin II complex, subunit H2
ENSMUSG00000008730	1234.86	0.519351	0.1138	4.56372	5.02544e-06	0.000127338	1234.86	0.802511	0.113929	7.04395	1.86864e-12	9.22315e-11	1234.86	-0.251469	0.114646	-2.19343	0.0282764	0.455226	1234.86	0.28316	0.161029	1.75844	0.0786722	0.999915	1234.86	0.031691	0.113077	0.28026	0.779278	1	Hipk1	15257	homeodomain interacting protein kinase 1
ENSMUSG00000008763	785.323	0.569055	0.118915	4.78538	1.70665e-06	4.79474e-05	785.323	0.840139	0.118994	7.06035	1.66083e-12	8.34232e-11	785.323	-0.234884	0.120308	-1.95236	0.0508953	0.569981	785.323	0.271084	0.168227	1.61141	0.10709	0.999915	785.323	0.0361993	0.117586	0.307854	0.758193	1	Man1a2	17156	mannosidase, alpha, class 1A, member 2
ENSMUSG00000008822	76.5967	0.152017	0.234813	0.647397	0.517375	0.781727	76.5967	-0.144913	0.234744	-0.617321	0.537023	0.743816	76.5967	0.0868826	0.232227	0.374128	0.708309	0.994349	76.5967	-0.29693	0.332027	-0.894293	0.371165	0.999915	76.5967	-0.210047	0.237303	-0.885143	0.37608	1	Acyp1	66204	acylphosphatase 1, erythrocyte (common) type
ENSMUSG00000008845	254.338	0.765545	0.412532	1.85572	0.0634931	0.250015	254.338	1.91591	0.413014	4.63886	3.50332e-06	6.17097e-05	254.338	-0.483919	0.416041	-1.16315	0.244768	0.883054	254.338	1.15037	0.583749	1.97066	0.0487633	0.964364	254.338	0.666447	0.409478	1.62755	0.10362	0.971781	Cd163	93671	CD163 antigen
ENSMUSG00000008855	577.061	-1.42704	0.165075	-8.64482	5.38887e-18	1.1785e-15	577.061	-0.877697	0.165446	-5.30505	1.12645e-07	2.77513e-06	577.061	-0.234033	0.162166	-1.44317	0.148973	0.802595	577.061	0.549347	0.233714	2.35051	0.0187475	0.749509	577.061	0.315314	0.168298	1.87354	0.0609933	0.834947	Hdac5	15184	histone deacetylase 5
ENSMUSG00000008859	359.815	0.0172127	0.161348	0.10668	0.915043	0.97222	359.815	0.159302	0.159182	1.00075	0.316946	0.552943	359.815	0.0408104	0.159546	0.255791	0.798112	0.998727	359.815	0.142089	0.226654	0.626898	0.530726	0.999915	359.815	0.182899	0.160988	1.1361	0.255913	1	Rala	56044	v-ral simian leukemia viral oncogene A (ras related)
ENSMUSG00000008892	1040.09	0.0638283	0.104453	0.61107	0.541153	0.799793	1040.09	0.0395736	0.103572	0.382087	0.702397	0.851441	1040.09	0.109196	0.103802	1.05196	0.292817	0.907511	1040.09	-0.0242547	0.147098	-0.164888	0.869032	0.999915	1040.09	0.0849414	0.104225	0.814984	0.415081	1	Vdac3	22335	voltage-dependent anion channel 3
ENSMUSG00000008958	270.526	-0.0953229	0.18824	-0.506389	0.612583	0.841599	270.526	0.021437	0.188896	0.113486	0.909645	0.96261	270.526	-0.242145	0.18761	-1.29068	0.196813	0.859645	270.526	0.11676	0.266676	0.437834	0.661506	0.999915	270.526	-0.125385	0.189522	-0.661586	0.508237	1	Vps72	21427	vacuolar protein sorting 72
ENSMUSG00000008976	790.128	0.147259	0.169966	0.866402	0.38627	0.689369	790.128	0.161771	0.170087	0.951108	0.341549	0.576965	790.128	-0.13861	0.170014	-0.815284	0.41491	0.947247	790.128	0.0145123	0.240454	0.0603535	0.951874	0.999915	790.128	-0.124097	0.17004	-0.729814	0.465504	1	Gabpa	14390	GA repeat binding protein, alpha
ENSMUSG00000008999	94.2347	0.431586	0.285535	1.5115	0.130662	0.386949	94.2347	1.15727	0.276495	4.1855	2.84538e-05	0.000395239	94.2347	0.0784254	0.286546	0.273693	0.784321	0.998727	94.2347	0.725686	0.397467	1.82578	0.0678839	0.999915	94.2347	0.804111	0.275448	2.91929	0.00350835	0.322823	Bmp7	12162	bone morphogenetic protein 7
ENSMUSG00000009013	265.182	-0.180224	0.181123	-0.995038	0.319718	0.631798	265.182	-0.516476	0.177853	-2.90395	0.00368487	0.0235312	265.182	0.558571	0.177229	3.15168	0.00162332	0.0977373	265.182	-0.336252	0.253845	-1.32464	0.185292	0.999915	265.182	0.222319	0.181733	1.22332	0.221207	1	Dynll1	56455	dynein light chain LC8-type 1
ENSMUSG00000009030	363.07	0.0232446	0.174912	0.132893	0.894278	0.965184	363.07	0.294151	0.173853	1.69195	0.0906554	0.251903	363.07	-0.0842057	0.17432	-0.483053	0.629058	0.986301	363.07	0.270906	0.246616	1.0985	0.271988	0.999915	363.07	0.1867	0.174447	1.07024	0.284511	1	Pdcl	67466	phosducin-like
ENSMUSG00000009035	318.952	-0.981202	0.242331	-4.04901	5.14354e-05	0.000974872	318.952	-1.01698	0.239615	-4.24424	2.19337e-05	0.000317826	318.952	0.44115	0.236898	1.86219	0.0625762	0.617424	318.952	-0.0357828	0.340793	-0.104999	0.916377	0.999915	318.952	0.405367	0.244988	1.65464	0.097998	0.957954	Tmem184b	223693	transmembrane protein 184b
ENSMUSG00000009073	482.063	-0.0469907	0.135178	-0.347622	0.728124	0.901708	482.063	0.217459	0.1336	1.62768	0.103593	0.275004	482.063	0.0260589	0.133897	0.194618	0.845692	0.998727	482.063	0.26445	0.190058	1.39141	0.1641	0.999915	482.063	0.290508	0.134884	2.15377	0.0312583	0.675758	Nf2	18016	neurofibromin 2
ENSMUSG00000009076	60.9419	-0.00924466	0.268519	-0.0344283	0.972536	0.990773	60.9419	-0.22335	0.267482	-0.83501	0.403712	0.636153	60.9419	0.0759236	0.264083	0.287499	0.77373	0.998727	60.9419	-0.214105	0.379011	-0.564906	0.572138	0.999915	60.9419	-0.138182	0.271863	-0.508278	0.611258	1	Zmat5	67178	zinc finger, matrin type 5
ENSMUSG00000009079	1287.11	0.106469	0.123208	0.864141	0.38751	0.689937	1287.11	0.178365	0.123165	1.44817	0.147568	0.34524	1287.11	-0.0752879	0.123201	-0.6111	0.541133	0.979889	1287.11	0.0718955	0.174212	0.41269	0.679834	0.999915	1287.11	-0.00339244	0.123172	-0.0275422	0.978027	1	Ewsr1	14030	Ewing sarcoma breakpoint region 1
ENSMUSG00000009090	1032.34	0.0420274	0.126385	0.332536	0.739485	0.905953	1032.34	0.19765	0.125953	1.56924	0.116591	0.296166	1032.34	-0.0567615	0.126145	-0.44997	0.652732	0.990214	1032.34	0.155623	0.17843	0.872181	0.38311	0.999915	1032.34	0.0988614	0.126193	0.783416	0.433383	1	Ap1b1	11764	adaptor protein complex AP-1, beta 1 subunit
ENSMUSG00000009092	105.409	0.68782	0.997934	0.689244	0.49067	0.764202	105.409	-0.470032	1.00338	-0.468449	0.639463	0.814149	105.409	-0.428681	0.99965	-0.428831	0.668046	0.991752	105.409	-1.15785	1.41515	-0.818186	0.413251	0.999915	105.409	-1.58654	1.00167	-1.58389	0.113218	0.982683	Derl3	70377	Der1-like domain family, member 3
ENSMUSG00000009112	636.005	0.0886517	0.26556	0.333829	0.738508	0.905381	636.005	-0.0691727	0.265246	-0.260787	0.794257	0.90433	636.005	-0.00890702	0.26514	-0.0335936	0.973201	0.999281	636.005	-0.157824	0.375337	-0.420488	0.674129	0.999915	636.005	-0.166732	0.265665	-0.6276	0.530266	1	Bcl2l13	94044	BCL2-like 13 (apoptosis facilitator)
ENSMUSG00000009145	112.155	-0.0190646	0.310613	-0.0613774	0.951059	0.985005	112.155	-0.582722	0.309152	-1.88491	0.0594425	0.189712	112.155	0.312661	0.306611	1.01973	0.307854	0.915541	112.155	-0.563658	0.438241	-1.28618	0.19838	0.999915	112.155	-0.250997	0.313122	-0.801594	0.422788	1	Dqx1	93838	DEAQ RNA-dependent ATPase
ENSMUSG00000009207	65.4465	0.67395	0.254807	2.64494	0.00817053	0.0587179	65.4465	0.127445	0.247187	0.515581	0.606147	0.794356	65.4465	0.332296	0.253356	1.31157	0.189664	0.851991	65.4465	-0.546505	0.355004	-1.53943	0.123699	0.999915	65.4465	-0.21421	0.248674	-0.861408	0.389013	1	Lnpk	69605	lunapark, ER junction formation factor
ENSMUSG00000009281	4464.25	-0.164655	0.11725	-1.40431	0.160226	0.43408	4464.25	-0.429116	0.116969	-3.66862	0.000243859	0.0025357	4464.25	0.37201	0.116899	3.18231	0.00146106	0.0902374	4464.25	-0.264461	0.165618	-1.59681	0.110307	0.999915	4464.25	0.107549	0.117319	0.916722	0.359288	1	Rarres2	71660	retinoic acid receptor responder (tazarotene induced) 2
ENSMUSG00000009291	3220.86	0.109649	0.111563	0.982845	0.325684	0.637099	3220.86	0.194467	0.111459	1.74474	0.0810305	0.233925	3220.86	-0.0346083	0.11149	-0.310416	0.756245	0.998727	3220.86	0.0848185	0.157701	0.537846	0.590684	0.999915	3220.86	0.0502101	0.111532	0.450186	0.652576	1	Pttg1ip	108705	pituitary tumor-transforming 1 interacting protein
ENSMUSG00000009292	88.1347	0.68207	0.362307	1.88257	0.0597581	0.241043	88.1347	0.968299	0.358634	2.69996	0.0069347	0.0385819	88.1347	-0.0656902	0.366584	-0.179195	0.857784	0.998727	88.1347	0.286229	0.509789	0.561465	0.57448	0.999915	88.1347	0.220538	0.354261	0.62253	0.533593	1	Trpm2	28240	transient receptor potential cation channel, subfamily M, member 2
ENSMUSG00000009293	1057.69	1.4509	0.171418	8.46407	2.58211e-17	4.82957e-15	1057.69	1.50744	0.171321	8.79889	1.38172e-18	1.4549e-16	1057.69	0.00140761	0.173406	0.00811745	0.993523	0.999706	1057.69	0.0565419	0.242353	0.233304	0.815526	0.999915	1057.69	0.0579493	0.169309	0.342269	0.732148	1	Ube2g2	22213	ubiquitin-conjugating enzyme E2G 2
ENSMUSG00000009376	897.311	-0.675866	0.160752	-4.2044	2.61779e-05	0.000552105	897.311	-0.843948	0.159517	-5.29064	1.21887e-07	2.96683e-06	897.311	0.311295	0.158479	1.96427	0.0494987	0.55886	897.311	-0.168082	0.226466	-0.742194	0.45797	0.999915	897.311	0.143213	0.161776	0.885257	0.376018	1	Met	17295	met proto-oncogene
ENSMUSG00000009378	513.897	-0.792246	0.139654	-5.67293	1.40373e-08	6.29465e-07	513.897	-0.883755	0.13695	-6.45312	1.09573e-10	4.42496e-09	513.897	0.33692	0.134666	2.5019	0.0123528	0.320731	513.897	-0.0915081	0.195598	-0.467838	0.6399	0.999915	513.897	0.245412	0.141858	1.72999	0.0836328	0.92419	Slc16a12	240638	solute carrier family 16 (monocarboxylic acid transporters), member 12
ENSMUSG00000009406	153.618	0.471504	0.240333	1.96188	0.0497769	0.213512	153.618	0.559135	0.243322	2.29792	0.0215664	0.0912671	153.618	-0.314965	0.244168	-1.28995	0.197068	0.859645	153.618	0.0876315	0.342003	0.25623	0.797773	0.999915	153.618	-0.227333	0.239474	-0.949303	0.342467	1	Elk1	13712	ELK1, member of ETS oncogene family
ENSMUSG00000009418	70.0191	-0.851017	0.450253	-1.89009	0.0587461	0.238642	70.0191	-0.326538	0.444415	-0.73476	0.462486	0.686948	70.0191	0.0864794	0.438681	0.197135	0.843722	0.998727	70.0191	0.524479	0.632639	0.829033	0.407086	0.999915	70.0191	0.610958	0.455841	1.34029	0.180152	1	Nav1	215690	neuron navigator 1
ENSMUSG00000009470	1057.48	-0.183189	0.154102	-1.18875	0.234538	0.537128	1057.48	-0.259776	0.15396	-1.68729	0.0915482	0.253065	1057.48	-0.00494978	0.153453	-0.0322561	0.974268	0.999281	1057.48	-0.0765862	0.217833	-0.351581	0.725152	0.999915	1057.48	-0.0815361	0.154608	-0.527372	0.597935	1	Tnpo1	238799	transportin 1
ENSMUSG00000009535	204.157	0.209535	0.208748	1.00377	0.315488	0.627907	204.157	0.379855	0.208364	1.82303	0.0682984	0.208788	204.157	-0.241082	0.208455	-1.15652	0.24747	0.883871	204.157	0.17032	0.294943	0.577466	0.563625	0.999915	204.157	-0.0707624	0.208657	-0.339132	0.73451	1	Rnmt	67897	RNA (guanine-7-) methyltransferase
ENSMUSG00000009549	372.881	0.147339	0.134421	1.0961	0.273035	0.581937	372.881	0.084799	0.133346	0.635931	0.524822	0.734584	372.881	0.052349	0.133689	0.391573	0.695374	0.993123	372.881	-0.0625397	0.189341	-0.330301	0.741172	0.999915	372.881	-0.0101908	0.13408	-0.0760054	0.939415	1	Srp14	20813	signal recognition particle 14
ENSMUSG00000009555	522.736	0.132448	0.127459	1.03914	0.298739	0.61014	522.736	-0.0523515	0.128442	-0.407589	0.683576	0.84152	522.736	-0.198748	0.127693	-1.55645	0.119601	0.762284	522.736	-0.184799	0.180951	-1.02127	0.307126	0.999915	522.736	-0.383547	0.128209	-2.99157	0.00277545	0.303409	Cdk9	107951	cyclin-dependent kinase 9 (CDC2-related kinase)
ENSMUSG00000009563	493.313	-0.358014	0.24692	-1.44992	0.14708	0.413764	493.313	-0.0718083	0.247443	-0.290201	0.771663	0.89101	493.313	0.19954	0.246344	0.810006	0.417937	0.948257	493.313	0.286206	0.349568	0.818742	0.412933	0.999915	493.313	0.485746	0.248016	1.95853	0.0501684	0.788273	Tor2a	30933	torsin family 2, member A
ENSMUSG00000009566	3699.66	0.272816	0.233507	1.16834	0.242669	0.546625	3699.66	0.595438	0.233659	2.54832	0.0108242	0.054178	3699.66	-0.578086	0.233639	-2.47427	0.0133508	0.332374	3699.66	0.322622	0.330336	0.976648	0.328744	0.999915	3699.66	-0.255465	0.233527	-1.09394	0.273981	1	Fpgs	14287	folylpolyglutamyl synthetase
ENSMUSG00000009569	486.317	0.711241	0.242188	2.93673	0.00331688	0.0293766	486.317	0.801833	0.242521	3.30624	0.000945587	0.00780576	486.317	-0.00996094	0.243366	-0.0409298	0.967352	0.999001	486.317	0.0905922	0.342741	0.264317	0.791536	0.999915	486.317	0.0806309	0.241339	0.334099	0.738305	1	Mrtfb	239719	myocardin related transcription factor B
ENSMUSG00000009575	380.597	0.199178	0.248929	0.80014	0.42363	0.717661	380.597	-0.220064	0.249038	-0.883658	0.376881	0.610595	380.597	0.223145	0.247596	0.901248	0.367456	0.935054	380.597	-0.419242	0.352115	-1.19064	0.233796	0.999915	380.597	-0.196097	0.250363	-0.783251	0.43348	1	Cbx5	12419	chromobox 5
ENSMUSG00000009585	3329.32	2.33532	0.526573	4.43494	9.20991e-06	0.000220032	3329.32	3.58287	0.527243	6.79548	1.07952e-11	5.01482e-10	3329.32	-1.26578	0.527677	-2.39877	0.0164502	0.361754	3329.32	1.24756	0.74516	1.67421	0.0940889	0.999915	3329.32	-0.0182232	0.526138	-0.0346359	0.97237	1	Apobec3	80287	apolipoprotein B mRNA editing enzyme, catalytic polypeptide 3
ENSMUSG00000009614	13944.5	-0.00523259	0.167026	-0.031328	0.975008	0.991823	13944.5	-0.0540168	0.167011	-0.323433	0.746367	0.877061	13944.5	-0.0174717	0.167003	-0.104619	0.916678	0.998727	13944.5	-0.0487842	0.2362	-0.206538	0.836371	0.999915	13944.5	-0.0662561	0.167034	-0.396662	0.691617	1	Sardh	192166	sarcosine dehydrogenase
ENSMUSG00000009621	547.438	-0.209401	0.26882	-0.778964	0.436001	0.728295	547.438	-0.737177	0.268178	-2.74884	0.00598075	0.034368	547.438	0.180199	0.26709	0.674674	0.499883	0.972857	547.438	-0.527776	0.379715	-1.38993	0.164551	0.999915	547.438	-0.347577	0.269901	-1.2878	0.197817	1	Vav2	22325	vav 2 oncogene
ENSMUSG00000009630	433.526	0.0973735	0.1455	0.669233	0.503347	0.772103	433.526	0.018694	0.145256	0.128697	0.897598	0.957735	433.526	-0.0231055	0.145006	-0.159342	0.8734	0.998727	433.526	-0.0786795	0.205596	-0.382691	0.701949	0.999915	433.526	-0.101785	0.145749	-0.698358	0.484953	1	Ppp2cb	19053	protein phosphatase 2 (formerly 2A), catalytic subunit, beta isoform
ENSMUSG00000009633	492.598	-1.69243	0.728635	-2.32275	0.0201929	0.115324	492.598	-0.373642	0.727076	-0.513897	0.607324	0.795047	492.598	-0.0512256	0.726788	-0.0704822	0.94381	0.998858	492.598	1.31879	1.02934	1.2812	0.200125	0.999915	492.598	1.26756	0.728922	1.73895	0.0820427	0.920053	G0s2	14373	G0/G1 switch gene 2
ENSMUSG00000009640	171.616	0.230554	0.187028	1.23272	0.21768	0.513665	171.616	0.131827	0.186152	0.708166	0.478842	0.698358	171.616	0.15524	0.186155	0.833932	0.404319	0.943749	171.616	-0.0987271	0.263879	-0.374137	0.708302	0.999915	171.616	0.0565132	0.187026	0.302167	0.762524	1	Dmap1	66233	DNA methyltransferase 1-associated protein 1
ENSMUSG00000009646	622.515	0.0571903	0.126411	0.452416	0.65097	0.86488	622.515	-0.171924	0.126811	-1.35576	0.175177	0.385291	622.515	0.0124644	0.126022	0.0989064	0.921213	0.998727	622.515	-0.229115	0.179055	-1.27958	0.200694	0.999915	622.515	-0.21665	0.127198	-1.70326	0.0885196	0.935228	Pla2g12b	69836	phospholipase A2, group XIIB
ENSMUSG00000009647	319.022	-0.243203	0.179447	-1.35529	0.175324	0.455302	319.022	-0.355163	0.179471	-1.97895	0.0478222	0.16263	319.022	0.00997559	0.17746	0.0562132	0.955172	0.998858	319.022	-0.11196	0.253793	-0.441145	0.659108	0.999915	319.022	-0.101984	0.181436	-0.562095	0.574052	1	Mcu	215999	mitochondrial calcium uniporter
ENSMUSG00000009654	396.081	0.689514	0.351308	1.9627	0.0496807	0.213421	396.081	0.937869	0.351398	2.66897	0.0076085	0.0413594	396.081	-0.211041	0.352495	-0.598706	0.549369	0.979942	396.081	0.248356	0.496888	0.499822	0.6172	0.999915	396.081	0.0373141	0.350208	0.106549	0.915147	1	Oit3	18302	oncoprotein induced transcript 3
ENSMUSG00000009681	532.156	-0.274634	0.168482	-1.63005	0.103092	0.33565	532.156	-0.182162	0.167316	-1.08873	0.276273	0.510783	532.156	0.0560007	0.166872	0.335591	0.737179	0.998197	532.156	0.0924717	0.237447	0.389442	0.696949	0.999915	532.156	0.148472	0.168922	0.878937	0.379435	1	Bcr	110279	BCR activator of RhoGEF and GTPase
ENSMUSG00000009687	60.9534	0.0374747	0.638142	0.0587248	0.953171	0.985935	60.9534	-0.747843	0.640788	-1.16707	0.243183	0.473094	60.9534	0.136076	0.633983	0.214637	0.83005	0.998727	60.9534	-0.785318	0.904341	-0.868386	0.385183	0.999915	60.9534	-0.649242	0.644903	-1.00673	0.314065	1	Fxyd5	18301	FXYD domain-containing ion transport regulator 5
ENSMUSG00000009733	276.196	0.253398	0.133709	1.89515	0.058072	0.237075	276.196	0.362756	0.132629	2.73512	0.00623569	0.0353243	276.196	-0.0591526	0.133788	-0.442135	0.658391	0.991752	276.196	0.109357	0.18833	0.580668	0.561464	0.999915	276.196	0.0502048	0.132548	0.378767	0.704861	1	Tfcp2	21422	transcription factor CP2
ENSMUSG00000009739	109.702	-0.368713	0.280192	-1.31593	0.188198	0.473996	109.702	-1.12036	0.284233	-3.94171	8.09035e-05	0.000992273	109.702	0.0529084	0.275868	0.191789	0.847907	0.998727	109.702	-0.751652	0.399119	-1.88328	0.0596628	0.995095	109.702	-0.698744	0.288432	-2.42256	0.0154117	0.555889	Pou6f1	19009	POU domain, class 6, transcription factor 1
ENSMUSG00000009741	1017.42	-0.0557919	0.118033	-0.472682	0.63644	0.854989	1017.42	0.215217	0.118197	1.82083	0.0686327	0.209476	1017.42	-0.266839	0.117862	-2.264	0.023574	0.41777	1017.42	0.271009	0.16704	1.62242	0.104713	0.999915	1017.42	0.00417003	0.118368	0.0352295	0.971897	1	Ubp1	22221	upstream binding protein 1
ENSMUSG00000009772	189.861	-1.2114	0.241996	-5.00589	5.56059e-07	1.76044e-05	189.861	-0.762321	0.238451	-3.19697	0.00138878	0.0106827	189.861	-0.112391	0.233407	-0.481522	0.630146	0.986301	189.861	0.449083	0.339736	1.32186	0.186216	0.999915	189.861	0.336692	0.246864	1.36388	0.172606	1	Nuak2	74137	NUAK family, SNF1-like kinase, 2
ENSMUSG00000009828	238.172	-0.298676	0.208561	-1.43208	0.152121	0.421519	238.172	-0.319922	0.207715	-1.5402	0.123512	0.307552	238.172	-0.13331	0.205179	-0.649727	0.515868	0.975179	238.172	-0.0212468	0.294352	-0.0721815	0.942457	0.999915	238.172	-0.154557	0.211056	-0.732305	0.463983	1	Cilk1	56542	ciliogenesis associated kinase 1
ENSMUSG00000009863	2792.68	0.1766	0.14911	1.18436	0.236272	0.538968	2792.68	0.0887444	0.149001	0.595596	0.551445	0.754311	2792.68	0.0519114	0.149044	0.348295	0.727618	0.997835	2792.68	-0.0878552	0.210796	-0.416777	0.676841	0.999915	2792.68	-0.0359439	0.149067	-0.241126	0.809458	1	Sdhb	67680	succinate dehydrogenase complex, subunit B, iron sulfur (Ip)
ENSMUSG00000009894	1036.59	-0.226246	0.165372	-1.3681	0.17128	0.44938	1036.59	-0.361778	0.165342	-2.18807	0.0286648	0.112623	1036.59	-0.0172379	0.164588	-0.104733	0.916587	0.998727	1036.59	-0.135533	0.23385	-0.579571	0.562204	0.999915	1036.59	-0.152771	0.166122	-0.919631	0.357766	1	Snap47	67826	synaptosomal-associated protein, 47
ENSMUSG00000009905	281.207	-0.53014	0.271285	-1.95418	0.0506801	0.215694	281.207	0.430346	0.270543	1.59067	0.111683	0.287918	281.207	-0.242842	0.269835	-0.899966	0.368138	0.935054	281.207	0.960486	0.383131	2.50694	0.0121781	0.633164	281.207	0.717643	0.27199	2.6385	0.00832748	0.441836	Kdsr	70750	3-ketodihydrosphingosine reductase
ENSMUSG00000009907	746.392	0.0733771	0.167727	0.437481	0.661763	0.869968	746.392	0.071928	0.167284	0.429977	0.667212	0.831268	746.392	-0.111284	0.167258	-0.665346	0.505829	0.973567	746.392	-0.00144906	0.236888	-0.00611707	0.995119	0.999915	746.392	-0.112733	0.167752	-0.672023	0.501569	1	Vps4b	20479	vacuolar protein sorting 4B
ENSMUSG00000009927	1634.1	0.0602771	0.101062	0.596437	0.550883	0.80705	1634.1	-0.115359	0.100961	-1.14261	0.253201	0.484879	1634.1	0.0730462	0.10078	0.72481	0.468569	0.962728	1634.1	-0.175636	0.142852	-1.2295	0.218885	0.999915	1634.1	-0.10259	0.101243	-1.01331	0.310914	1	Rps25	75617	ribosomal protein S25
ENSMUSG00000009995	395.402	-0.418104	0.130967	-3.19244	0.00141079	0.0151353	395.402	-0.457179	0.130263	-3.50967	0.000448661	0.00421805	395.402	-0.0225115	0.129078	-0.174402	0.861549	0.998727	395.402	-0.0390749	0.184718	-0.211538	0.832467	0.999915	395.402	-0.0615864	0.132135	-0.466087	0.641153	1	Taz	66826	tafazzin
ENSMUSG00000010025	3469.21	-0.543016	0.37221	-1.4589	0.144593	0.410341	3469.21	-0.23618	0.372068	-0.634776	0.525574	0.735049	3469.21	0.0649638	0.372049	0.174611	0.861385	0.998727	3469.21	0.306836	0.526284	0.583024	0.559877	0.999915	3469.21	0.371799	0.372229	0.998845	0.31787	1	Aldh3a2	11671	aldehyde dehydrogenase family 3, subfamily A2
ENSMUSG00000010045	537.403	0.0894742	0.133822	0.668608	0.503746	0.772464	537.403	0.182233	0.13411	1.35883	0.174201	0.384431	537.403	-0.174078	0.133918	-1.29989	0.193639	0.857244	537.403	0.0927583	0.189457	0.489602	0.624416	0.999915	537.403	-0.0813202	0.134014	-0.606803	0.543981	1	Tmem115	56395	transmembrane protein 115
ENSMUSG00000010047	697.199	-0.139703	0.34051	-0.410275	0.681604	0.880178	697.199	-0.208209	0.340596	-0.611307	0.540996	0.7466	697.199	-0.0392886	0.340275	-0.115461	0.90808	0.998727	697.199	-0.068506	0.481614	-0.142242	0.886889	0.999915	697.199	-0.107795	0.340831	-0.316272	0.751796	1	Hyal2	15587	hyaluronoglucosaminidase 2
ENSMUSG00000010048	608.641	0.0160272	0.184297	0.086964	0.9307	0.977863	608.641	0.287971	0.183683	1.56776	0.116936	0.296777	608.641	0.00760293	0.18387	0.0413495	0.967017	0.998932	608.641	0.271944	0.260202	1.04513	0.295964	0.999915	608.641	0.279547	0.18411	1.51836	0.128922	0.999335	Ifrd2	15983	interferon-related developmental regulator 2
ENSMUSG00000010051	780.124	-0.0750654	0.175518	-0.42768	0.668884	0.873915	780.124	0.44175	0.176005	2.50987	0.0120777	0.0588769	780.124	-0.435991	0.17592	-2.47835	0.0131993	0.331745	780.124	0.516815	0.248565	2.0792	0.0375991	0.901476	780.124	0.0808242	0.175603	0.460266	0.645325	1	Hyal1	15586	hyaluronoglucosaminidase 1
ENSMUSG00000010054	567.211	-0.282408	0.130702	-2.1607	0.0307182	0.155281	567.211	-0.0892671	0.1297	-0.688256	0.491292	0.708862	567.211	0.0272063	0.128869	0.211116	0.832797	0.998727	567.211	0.193141	0.184133	1.04892	0.294216	0.999915	567.211	0.220347	0.131522	1.67537	0.0938625	0.947477	Tusc2	80385	tumor suppressor 2, mitochondrial calcium regulator
ENSMUSG00000010057	229.226	0.115848	0.167609	0.69118	0.489453	0.764125	229.226	0.117436	0.16814	0.69844	0.484902	0.703097	229.226	-0.0229815	0.167515	-0.137191	0.89088	0.998727	229.226	0.00158778	0.237411	0.0066879	0.994664	0.999915	229.226	-0.0213939	0.168234	-0.127167	0.898808	1	Nprl2	56032	NPR2 like, GATOR1 complex subunit
ENSMUSG00000010064	19565.2	-0.484397	0.101057	-4.79331	1.64049e-06	4.6361e-05	19565.2	-0.994596	0.101073	-9.84038	7.5427e-23	1.24674e-20	19565.2	0.206435	0.100949	2.04494	0.0408603	0.521611	19565.2	-0.510199	0.142927	-3.56964	0.000357477	0.136537	19565.2	-0.303763	0.10118	-3.00219	0.00268042	0.301422	Slc38a3	76257	solute carrier family 38, member 3
ENSMUSG00000010067	131.488	0.360975	0.21299	1.6948	0.0901139	0.309862	131.488	0.179976	0.212082	0.848618	0.396094	0.629174	131.488	0.152152	0.21354	0.712522	0.476142	0.964092	131.488	-0.180998	0.300572	-0.602181	0.547054	0.999915	131.488	-0.028847	0.211528	-0.136374	0.891525	1	Rassf1	56289	Ras association (RalGDS/AF-6) domain family member 1
ENSMUSG00000010095	657.825	0.19687	0.361222	0.545012	0.585745	0.828989	657.825	0.716245	0.360925	1.98447	0.0472037	0.161337	657.825	-0.461176	0.361086	-1.27719	0.201535	0.861711	657.825	0.519375	0.510635	1.01712	0.309099	0.999915	657.825	0.0581979	0.361061	0.161186	0.871947	1	Slc3a2	17254	solute carrier family 3 (activators of dibasic and neutral amino acid transport), member 2
ENSMUSG00000010097	850.303	-0.298563	0.225007	-1.32691	0.18454	0.468938	850.303	0.106128	0.224884	0.471923	0.636982	0.812809	850.303	-0.199793	0.224967	-0.888101	0.374486	0.937805	850.303	0.404691	0.318121	1.27213	0.203327	0.999915	850.303	0.204897	0.224924	0.910964	0.362314	1	Nxf1	53319	nuclear RNA export factor 1
ENSMUSG00000010110	777.654	-0.0613583	0.135404	-0.45315	0.65044	0.864465	777.654	-0.0141072	0.134585	-0.10482	0.916519	0.96549	777.654	0.105874	0.134595	0.786612	0.431509	0.950368	777.654	0.0472511	0.190912	0.247502	0.80452	0.999915	777.654	0.153125	0.135394	1.13096	0.258074	1	Stx5a	56389	syntaxin 5A
ENSMUSG00000010122	1606.48	-0.204508	0.19768	-1.03454	0.300884	0.612235	1606.48	0.0126004	0.197283	0.0638695	0.949074	0.978342	1606.48	0.111135	0.197262	0.563389	0.57317	0.981725	1606.48	0.217108	0.279281	0.777381	0.436934	0.999915	1606.48	0.328243	0.197701	1.6603	0.0968539	0.957327	Slc47a1	67473	solute carrier family 47, member 1
ENSMUSG00000010175	2227.48	-0.433303	0.204479	-2.11906	0.0340855	0.166161	2227.48	0.192063	0.203863	0.942118	0.346132	0.581386	2227.48	0.133628	0.203985	0.655085	0.512413	0.975179	2227.48	0.625366	0.288742	2.16583	0.030324	0.879552	2227.48	0.758994	0.204357	3.71406	0.00020396	0.0669338	Prox1	19130	prospero homeobox 1
ENSMUSG00000010205	555.642	0.0322574	0.154387	0.208939	0.834496	0.941644	555.642	0.254577	0.155259	1.6397	0.101068	0.270353	555.642	-0.344525	0.154808	-2.22551	0.0260472	0.440104	555.642	0.222319	0.218953	1.01537	0.309927	0.999915	555.642	-0.122206	0.154839	-0.789246	0.429968	1	Raver1	71766	ribonucleoprotein, PTB-binding 1
ENSMUSG00000010277	2407.85	-0.373185	0.137395	-2.71615	0.00660458	0.0497267	2407.85	-0.228389	0.137342	-1.66293	0.0963272	0.261965	2407.85	-0.0637364	0.137186	-0.464598	0.642219	0.98868	2407.85	0.144796	0.194268	0.74534	0.456066	0.999915	2407.85	0.0810593	0.13755	0.589307	0.555655	1	2610507B11Rik	72503	RIKEN cDNA 2610507B11 gene
ENSMUSG00000010290	163.215	-0.0892937	0.184565	-0.483807	0.628523	0.852361	163.215	-0.0445342	0.183229	-0.243052	0.807965	0.910859	163.215	-0.0357004	0.181994	-0.196163	0.844483	0.998727	163.215	0.0447595	0.260071	0.172105	0.863355	0.999915	163.215	0.009059	0.185783	0.0487613	0.96111	1	AI597479	98404	expressed sequence AI597479
ENSMUSG00000010307	85.0503	-0.3422	0.398961	-0.857729	0.391042	0.692237	85.0503	-1.09041	0.399436	-2.72987	0.00633593	0.0357828	85.0503	0.385016	0.392656	0.980543	0.326818	0.926897	85.0503	-0.748209	0.564552	-1.32532	0.185067	0.999915	85.0503	-0.363194	0.405636	-0.895369	0.37059	1	Tmem86a	67893	transmembrane protein 86A
ENSMUSG00000010358	492.221	0.319133	0.128653	2.48056	0.0131176	0.0844504	492.221	0.0399542	0.128064	0.311987	0.75505	0.881102	492.221	0.120887	0.128529	0.940545	0.346938	0.931434	492.221	-0.279178	0.181527	-1.53795	0.124062	0.999915	492.221	-0.158292	0.128189	-1.23483	0.216893	1	Ifi35	70110	interferon-induced protein 35
ENSMUSG00000010362	67.7296	-0.686701	0.283442	-2.42272	0.0154048	0.0944692	67.7296	0.176647	0.275881	0.640302	0.521976	0.733046	67.7296	-0.265553	0.27487	-0.966102	0.333993	0.927754	67.7296	0.863348	0.395537	2.18272	0.0290562	0.869112	67.7296	0.597795	0.284422	2.10179	0.0355719	0.709785	Rdm1	66599	RAD52 motif 1
ENSMUSG00000010376	597.559	-0.144236	0.114044	-1.26475	0.205962	0.498512	597.559	-0.256275	0.113802	-2.25194	0.024326	0.0999692	597.559	-0.0127812	0.112681	-0.113428	0.909691	0.998727	597.559	-0.112039	0.161111	-0.695412	0.486797	0.999915	597.559	-0.12482	0.115151	-1.08397	0.27838	1	Nedd8	18002	neural precursor cell expressed, developmentally down-regulated gene 8
ENSMUSG00000010392	751.33	0.408067	0.120685	3.38126	0.000721532	0.00875135	751.33	0.560813	0.120341	4.66021	3.15889e-06	5.59896e-05	751.33	-0.110262	0.121325	-0.908812	0.363449	0.934387	751.33	0.152746	0.170431	0.896233	0.370128	0.999915	751.33	0.0424837	0.119695	0.354934	0.722639	1	Gosr1	53334	golgi SNAP receptor complex member 1
ENSMUSG00000010406	426.848	-0.0612041	0.115206	-0.531258	0.59524	0.832617	426.848	-0.033594	0.114611	-0.293112	0.769437	0.88968	426.848	-0.0295706	0.113985	-0.259425	0.795307	0.998727	426.848	0.0276101	0.162506	0.169902	0.865087	0.999915	426.848	-0.0019606	0.115826	-0.0169271	0.986495	1	Mrpl52	68836	mitochondrial ribosomal protein L52
ENSMUSG00000010453	819.612	0.260659	0.398528	0.654053	0.513078	0.778758	819.612	0.148911	0.398646	0.373542	0.708745	0.855373	819.612	-0.067285	0.398662	-0.168777	0.865972	0.998727	819.612	-0.111748	0.563687	-0.198244	0.842854	0.999915	819.612	-0.179034	0.398511	-0.449256	0.653247	1	Kansl3	226976	KAT8 regulatory NSL complex subunit 3
ENSMUSG00000010517	559.21	0.132434	0.18708	0.707901	0.479007	0.757237	559.21	0.434815	0.186943	2.32593	0.0200225	0.0860398	559.21	-0.109698	0.187094	-0.586325	0.557657	0.981725	559.21	0.302381	0.264474	1.14333	0.252903	0.999915	559.21	0.192682	0.186928	1.03078	0.302643	1	Faf1	14084	Fas-associated factor 1
ENSMUSG00000010554	209.342	0.246476	0.1728	1.42636	0.153763	0.42419	209.342	0.490993	0.170196	2.88487	0.00391575	0.0246621	209.342	-0.145141	0.172574	-0.841039	0.400326	0.943749	209.342	0.244517	0.242542	1.00814	0.313385	0.999915	209.342	0.0993758	0.170425	0.583104	0.559823	1	Mettl16	67493	methyltransferase like 16
ENSMUSG00000010601	791.158	-1.80109	0.310512	-5.80037	6.6167e-09	3.10417e-07	791.158	-2.39261	0.309902	-7.72054	1.15834e-14	7.62306e-13	791.158	0.692144	0.30709	2.25388	0.0242037	0.421366	791.158	-0.591522	0.438699	-1.34835	0.177544	0.999915	791.158	0.100622	0.313293	0.321174	0.748079	1	Apol7a	75761	apolipoprotein L 7a
ENSMUSG00000010607	252.76	-0.418897	0.13413	-3.12307	0.00178978	0.0184494	252.76	-0.408178	0.135934	-3.00277	0.00267532	0.01817	252.76	-0.218544	0.130889	-1.66969	0.0949806	0.711692	252.76	0.0107189	0.190968	0.0561294	0.955239	0.999915	252.76	-0.207825	0.139058	-1.49452	0.13504	1	Pigyl	66268	phosphatidylinositol glycan anchor biosynthesis, class Y-like
ENSMUSG00000010608	1006.05	0.0658708	0.172065	0.382825	0.70185	0.889435	1006.05	0.0717709	0.171915	0.417479	0.676328	0.836899	1006.05	-0.0877511	0.171792	-0.510799	0.609491	0.985114	1006.05	0.00590007	0.243231	0.0242571	0.980648	0.999915	1006.05	-0.0818512	0.172188	-0.475359	0.634531	1	Rbm25	67039	RNA binding motif protein 25
ENSMUSG00000010609	2353.38	-0.421043	0.162453	-2.59178	0.00954821	0.0662087	2353.38	-0.441221	0.162192	-2.72036	0.00652117	0.0366397	2353.38	0.197671	0.161989	1.22027	0.222361	0.875919	2353.38	-0.0201783	0.229559	-0.0879004	0.929956	0.999915	2353.38	0.177493	0.162656	1.09122	0.275177	1	Psen2	19165	presenilin 2
ENSMUSG00000010651	8638.79	-0.246725	0.332224	-0.742646	0.457696	0.743529	8638.79	0.130841	0.332125	0.393951	0.693617	0.848006	8638.79	0.290937	0.332156	0.875905	0.381082	0.940769	8638.79	0.377566	0.469766	0.803733	0.421551	0.999915	8638.79	0.668502	0.332193	2.01239	0.0441787	0.748523	Acaa1b	235674	acetyl-Coenzyme A acyltransferase 1B
ENSMUSG00000010663	7103.06	0.298447	0.178682	1.67027	0.0948661	0.319782	7103.06	0.0994837	0.178679	0.556773	0.577683	0.773349	7103.06	0.071419	0.178688	0.399685	0.689389	0.993001	7103.06	-0.198963	0.252692	-0.787374	0.431063	0.999915	7103.06	-0.127545	0.178673	-0.713844	0.475323	1	Fads1	76267	fatty acid desaturase 1
ENSMUSG00000010721	77.1411	0.324221	0.345953	0.937184	0.348664	0.657355	77.1411	-0.366837	0.345095	-1.063	0.287781	0.523086	77.1411	0.539129	0.342972	1.57194	0.115966	0.757808	77.1411	-0.691058	0.488645	-1.41423	0.157293	0.999915	77.1411	-0.151929	0.348058	-0.436506	0.66247	1	Lmbr1	56873	limb region 1
ENSMUSG00000010751	31.5284	-0.553383	0.425065	-1.30188	0.192958	0.481484	31.5284	0.240364	0.411302	0.584399	0.558952	0.760699	31.5284	-0.0663094	0.409854	-0.161788	0.871473	0.998727	31.5284	0.793748	0.591481	1.34197	0.179607	0.999915	31.5284	0.727438	0.426461	1.70575	0.088054	0.934112	Tnfrsf22	79202	tumor necrosis factor receptor superfamily, member 22
ENSMUSG00000010755	371.063	-0.464623	0.129993	-3.57422	0.000351274	0.00483384	371.063	-0.630026	0.129117	-4.87948	1.06367e-06	2.10002e-05	371.063	-0.00369393	0.126523	-0.0291957	0.976709	0.999619	371.063	-0.165403	0.18322	-0.902757	0.366655	0.999915	371.063	-0.169097	0.132519	-1.27602	0.201949	1	Cars	27267	cysteinyl-tRNA synthetase
ENSMUSG00000010797	31.6072	-0.60656	0.549297	-1.10425	0.269485	0.577613	31.6072	0.272513	0.53947	0.50515	0.613454	0.799876	31.6072	-0.22845	0.539159	-0.423715	0.671774	0.991752	31.6072	0.879074	0.769906	1.14179	0.25354	0.999915	31.6072	0.650623	0.549602	1.18381	0.236489	1	Wnt2	22413	wingless-type MMTV integration site family, member 2
ENSMUSG00000010911	251.605	1.06368	0.371082	2.86644	0.00415121	0.0348756	251.605	0.624575	0.370178	1.68723	0.0915592	0.253065	251.605	0.33836	0.372539	0.908254	0.363744	0.934387	251.605	-0.439108	0.52415	-0.837752	0.40217	0.999915	251.605	-0.100749	0.368711	-0.273245	0.784665	1	Apip	56369	APAF1 interacting protein
ENSMUSG00000010914	816.819	1.01431	0.130618	7.76549	8.1329e-15	9.71506e-13	816.819	1.46452	0.130215	11.2469	2.39932e-29	9.74467e-27	816.819	-0.15811	0.133096	-1.18793	0.23486	0.87999	816.819	0.450205	0.184437	2.44097	0.0146479	0.683599	816.819	0.292096	0.127681	2.2877	0.0221549	0.601225	Pdhx	27402	pyruvate dehydrogenase complex, component X
ENSMUSG00000010936	369.481	-0.0988698	0.157188	-0.628992	0.529354	0.790749	369.481	-0.101516	0.156505	-0.648644	0.516568	0.729182	369.481	0.0145021	0.155755	0.0931087	0.925817	0.998727	369.481	-0.00264628	0.221815	-0.0119301	0.990481	0.999915	369.481	0.0118558	0.157931	0.0750692	0.94016	1	Vac14	234729	Vac14 homolog (S. cerevisiae)
ENSMUSG00000011096	824.659	-0.307298	0.370227	-0.830028	0.406523	0.705497	824.659	0.193772	0.370263	0.523336	0.600741	0.790039	824.659	-0.186817	0.369918	-0.505022	0.613544	0.985784	824.659	0.50107	0.523605	0.956962	0.338586	0.999915	824.659	0.314253	0.370571	0.848023	0.396425	1	Akt1s1	67605	AKT1 substrate 1 (proline-rich)
ENSMUSG00000011114	806.265	0.366985	0.109581	3.349	0.000811049	0.00959156	806.265	0.37706	0.108795	3.46578	0.000528693	0.00482993	806.265	0.0518584	0.109789	0.472344	0.636682	0.987482	806.265	0.0100749	0.154416	0.0652453	0.947979	0.999915	806.265	0.0619332	0.108584	0.570369	0.568427	1	Tbrg1	21376	transforming growth factor beta regulated gene 1
ENSMUSG00000011148	196.754	0.0372503	0.19705	0.18904	0.850062	0.947848	196.754	-0.45518	0.192636	-2.3629	0.0181327	0.0797515	196.754	0.520189	0.192652	2.70016	0.00693072	0.233393	196.754	-0.49243	0.275568	-1.78697	0.0739431	0.999915	196.754	0.0277589	0.197035	0.140883	0.887963	1	Adssl1	11565	adenylosuccinate synthetase like 1
ENSMUSG00000011158	231.64	0.0457265	0.243207	0.188015	0.850865	0.947848	231.64	-0.0276841	0.244126	-0.113401	0.909713	0.96261	231.64	-0.292809	0.24318	-1.20409	0.228557	0.8799	231.64	-0.0734106	0.344597	-0.213033	0.831301	0.999915	231.64	-0.36622	0.244154	-1.49996	0.133626	1	Brf1	72308	BRF1, RNA polymerase III transcription initiation factor 90 kDa subunit
ENSMUSG00000011179	1795.29	0.566799	0.172323	3.28916	0.00100488	0.011382	1795.29	1.26968	0.172631	7.35485	1.91139e-13	1.08248e-11	1795.29	-0.526008	0.173077	-3.03915	0.00237247	0.125215	1795.29	0.702879	0.24392	2.8816	0.00395664	0.398337	1795.29	0.176872	0.171876	1.02907	0.303448	1	Odc1	18263	ornithine decarboxylase, structural 1
ENSMUSG00000011254	47.9509	0.36468	0.381686	0.955447	0.339352	0.64977	47.9509	-0.181081	0.384117	-0.471423	0.637339	0.813095	47.9509	0.209642	0.377491	0.555357	0.578651	0.981725	47.9509	-0.545762	0.541507	-1.00786	0.313523	0.999915	47.9509	-0.33612	0.38824	-0.865753	0.386625	1	Thg1l	66628	tRNA-histidine guanylyltransferase 1-like (S. cerevisiae)
ENSMUSG00000011257	849.401	0.0570638	0.183254	0.311391	0.755503	0.910436	849.401	0.417277	0.18344	2.27473	0.0229219	0.0954126	849.401	-0.302834	0.183617	-1.64927	0.0990924	0.72047	849.401	0.360213	0.259292	1.38922	0.164767	0.999915	849.401	0.0573785	0.183077	0.313413	0.753967	1	Pabpc4	230721	poly(A) binding protein, cytoplasmic 4
ENSMUSG00000011263	82.1851	-0.230246	0.424957	-0.541811	0.587948	0.82974	82.1851	0.404854	0.424328	0.954107	0.340029	0.575282	82.1851	-0.36146	0.424189	-0.852121	0.394147	0.941794	82.1851	0.635101	0.600535	1.05756	0.290257	0.999915	82.1851	0.27364	0.425095	0.643714	0.519761	1	Exoc3l2	74463	exocyst complex component 3-like 2
ENSMUSG00000011305	2887.67	2.47632	0.280275	8.83533	9.98055e-19	2.44609e-16	2887.67	3.64936	0.281568	12.9609	2.03917e-38	3.22076e-35	2887.67	-1.07482	0.282689	-3.80213	0.000143456	0.0221502	2887.67	1.17305	0.397283	2.95267	0.00315043	0.357229	2887.67	0.0982232	0.279144	0.351873	0.724933	1	Plin5	66968	perilipin 5
ENSMUSG00000011306	314.394	0.491384	0.150749	3.25962	0.00111562	0.0124088	314.394	0.438587	0.149382	2.93601	0.00332461	0.0218389	314.394	0.0612134	0.151735	0.403422	0.686638	0.993001	314.394	-0.0527967	0.212227	-0.248775	0.803535	0.999915	314.394	0.00841659	0.14838	0.0567234	0.954766	1	Sugp1	70616	SURP and G patch domain containing 1
ENSMUSG00000011382	2309.39	-0.659682	0.149862	-4.40193	1.07294e-05	0.00025224	2309.39	-0.371264	0.149588	-2.4819	0.0130682	0.0626314	2309.39	-0.0825903	0.149236	-0.55342	0.579976	0.981725	2309.39	0.288418	0.211743	1.36211	0.173163	0.999915	2309.39	0.205828	0.150213	1.37024	0.170612	1	Dhdh	71755	dihydrodiol dehydrogenase (dimeric)
ENSMUSG00000011427	113.475	0.476966	0.307381	1.55171	0.120731	0.369293	113.475	-0.0204059	0.306319	-0.0666166	0.946887	0.977446	113.475	0.340268	0.308129	1.1043	0.269462	0.899521	113.475	-0.497372	0.433952	-1.14615	0.251734	0.999915	113.475	-0.157105	0.305566	-0.514144	0.607151	1	Zfp790	233056	zinc finger protein 790
ENSMUSG00000011658	182.209	0.416936	0.318007	1.31109	0.189828	0.476424	182.209	0.142504	0.319457	0.446082	0.655538	0.824437	182.209	0.0894683	0.318294	0.281087	0.778644	0.998727	182.209	-0.274432	0.450756	-0.608825	0.54264	0.999915	182.209	-0.184964	0.319171	-0.579514	0.562243	1	Fuz	70300	fuzzy planar cell polarity protein
ENSMUSG00000011752	3469.58	0.24386	0.103197	2.36305	0.0181251	0.106428	3469.58	0.354294	0.103116	3.43586	0.000590675	0.00526535	3469.58	-0.0744613	0.103257	-0.721128	0.470831	0.963316	3469.58	0.110434	0.145886	0.756989	0.449056	0.999915	3469.58	0.0359725	0.103057	0.349055	0.727048	1	Pgam1	18648	phosphoglycerate mutase 1
ENSMUSG00000011831	1613.73	-0.253748	0.176507	-1.43761	0.150546	0.418871	1613.73	-0.41141	0.17646	-2.33146	0.019729	0.0851389	1613.73	0.00772503	0.176136	0.0438582	0.965017	0.998858	1613.73	-0.157663	0.249586	-0.631698	0.527585	0.999915	1613.73	-0.149938	0.17683	-0.847918	0.396483	1	Evi5	14020	ecotropic viral integration site 5
ENSMUSG00000011832	87.8346	0.0944851	0.233406	0.40481	0.685617	0.882302	87.8346	-0.0924361	0.231997	-0.398437	0.690308	0.846141	87.8346	0.281736	0.229526	1.22747	0.219646	0.874499	87.8346	-0.186921	0.329091	-0.567992	0.57004	0.999915	87.8346	0.0948146	0.235837	0.402035	0.687658	1	Evi5l	213027	ecotropic viral integration site 5 like
ENSMUSG00000011837	183.168	-0.137978	0.146348	-0.942808	0.345779	0.655036	183.168	-0.416855	0.148477	-2.80754	0.00499208	0.0299293	183.168	-0.0705002	0.143401	-0.491631	0.62298	0.986301	183.168	-0.278877	0.208478	-1.33768	0.181001	0.999915	183.168	-0.349377	0.151325	-2.30878	0.0209559	0.588603	Snapc2	102209	small nuclear RNA activating complex, polypeptide 2
ENSMUSG00000011877	206.97	-0.000228757	0.210545	-0.0010865	0.999133	0.999846	206.97	0.00860488	0.209571	0.0410595	0.967248	0.98633	206.97	-0.02091	0.209068	-0.100015	0.920332	0.998727	206.97	0.00883364	0.297068	0.0297361	0.976278	0.999915	206.97	-0.0120766	0.211044	-0.0572229	0.954368	1	Git1	216963	GIT ArfGAP 1
ENSMUSG00000011884	55.8368	-0.504413	0.518628	-0.972591	0.330757	0.641881	55.8368	-0.688183	0.513587	-1.33995	0.18026	0.392224	55.8368	0.318731	0.509558	0.625505	0.53164	0.977274	55.8368	-0.18377	0.729894	-0.251776	0.801214	0.999915	55.8368	0.13496	0.522587	0.258254	0.796211	1	Gltp	56356	glycolipid transfer protein
ENSMUSG00000011958	518.866	0.269974	0.198212	1.36205	0.173183	0.452952	518.866	0.106552	0.197697	0.538968	0.589909	0.782296	518.866	0.104509	0.197905	0.528077	0.597446	0.98355	518.866	-0.163422	0.27995	-0.583753	0.559387	0.999915	518.866	-0.0589129	0.198004	-0.297533	0.766059	1	Bnip2	12175	BCL2/adenovirus E1B interacting protein 2
ENSMUSG00000011960	416.001	-0.0627974	0.22995	-0.273092	0.784783	0.922186	416.001	-0.0960852	0.229751	-0.418214	0.67579	0.836718	416.001	0.066984	0.229938	0.291313	0.770812	0.998727	416.001	-0.0332877	0.325058	-0.102406	0.918435	0.999915	416.001	0.0336961	0.229763	0.146656	0.883404	1	Ccnt1	12455	cyclin T1
ENSMUSG00000012017	63.8232	0.0356034	0.269047	0.132332	0.894722	0.965184	63.8232	0.122947	0.271797	0.452346	0.65102	0.821431	63.8232	-0.243103	0.269393	-0.90241	0.366839	0.935054	63.8232	0.0873431	0.38244	0.228384	0.819348	0.999915	63.8232	-0.15576	0.271454	-0.573797	0.566105	1	Scarf2	224024	scavenger receptor class F, member 2
ENSMUSG00000012042	72.2344	-0.34548	0.28971	-1.1925	0.233065	0.535307	72.2344	-0.601641	0.285382	-2.10819	0.0350142	0.130501	72.2344	0.252205	0.280083	0.900465	0.367873	0.935054	72.2344	-0.256161	0.406663	-0.62991	0.528754	0.999915	72.2344	-0.0039564	0.294837	-0.013419	0.989294	1	4930579F01Rik	67741	RIKEN cDNA 4930579F01 gene
ENSMUSG00000012076	70.3076	0.197304	0.46332	0.425848	0.670218	0.874616	70.3076	0.29326	0.461328	0.635687	0.524981	0.734725	70.3076	0.0790823	0.459623	0.172059	0.863391	0.998727	70.3076	0.095956	0.653827	0.146761	0.883321	0.999915	70.3076	0.175037	0.465011	0.376415	0.706608	1	Brms1l	52592	breast cancer metastasis-suppressor 1-like
ENSMUSG00000012114	518.684	-0.0815571	0.228698	-0.356615	0.72138	0.898936	518.684	0.379898	0.228672	1.66132	0.0966491	0.262394	518.684	-0.340319	0.228413	-1.48993	0.136243	0.781742	518.684	0.461455	0.323409	1.42685	0.153624	0.999915	518.684	0.121136	0.228957	0.529076	0.596752	1	Med15	94112	mediator complex subunit 15
ENSMUSG00000012117	500.375	-0.0234678	0.163177	-0.143818	0.885644	0.962716	500.375	-0.118554	0.163231	-0.726296	0.467657	0.690733	500.375	0.123523	0.162576	0.759786	0.447382	0.955509	500.375	-0.0950862	0.230805	-0.411976	0.680357	0.999915	500.375	0.0284368	0.163829	0.173576	0.862199	1	Dhdds	67422	dehydrodolichyl diphosphate synthase
ENSMUSG00000012123	56.6823	-1.6127	0.865464	-1.86339	0.0624071	0.247383	56.6823	-2.12167	0.864324	-2.45472	0.0140995	0.0663831	56.6823	0.360732	0.858697	0.420092	0.674418	0.992195	56.6823	-0.508971	1.22314	-0.416117	0.677324	0.999915	56.6823	-0.148239	0.871047	-0.170185	0.864864	1	Crybg2	230806	crystallin beta-gamma domain containing 2
ENSMUSG00000012296	158.398	1.53331	0.553941	2.768	0.00564023	0.0442477	158.398	0.252927	0.554806	0.455884	0.648474	0.820398	158.398	-0.032371	0.55438	-0.0583913	0.953437	0.998858	158.398	-1.28038	0.784002	-1.63313	0.102442	0.999915	158.398	-1.31275	0.554367	-2.36802	0.0178837	0.574713	Tjap1	74094	tight junction associated protein 1
ENSMUSG00000012405	2306.54	0.262518	0.134202	1.95615	0.0504476	0.215155	2306.54	0.00807861	0.133911	0.0603282	0.951894	0.979711	2306.54	0.241989	0.134011	1.80574	0.0709586	0.651418	2306.54	-0.25444	0.189584	-1.34209	0.179566	0.999915	2306.54	-0.0124506	0.134102	-0.092844	0.926027	1	Rpl15	66480	ribosomal protein L15
ENSMUSG00000012422	604.388	0.113483	0.142113	0.798539	0.424558	0.71831	604.388	-0.152008	0.140435	-1.08241	0.279072	0.513667	604.388	0.064508	0.140848	0.457997	0.646955	0.989582	604.388	-0.265491	0.199795	-1.32881	0.183909	0.999915	604.388	-0.200983	0.141704	-1.41833	0.156094	1	Tmem167	66074	transmembrane protein 167
ENSMUSG00000012428	6689.48	1.40059	0.387923	3.61048	0.00030563	0.00433586	6689.48	1.176	0.388033	3.03066	0.00244019	0.0168794	6689.48	-0.509336	0.388098	-1.31239	0.189389	0.851728	6689.48	-0.224594	0.548684	-0.409332	0.682296	0.999915	6689.48	-0.733931	0.387858	-1.89226	0.0584557	0.831064	Steap4	117167	STEAP family member 4
ENSMUSG00000012429	174.103	-0.294106	0.221131	-1.33001	0.183516	0.467673	174.103	-0.767866	0.220772	-3.4781	0.000504989	0.00466131	174.103	0.283662	0.218524	1.29809	0.194258	0.857384	174.103	-0.47376	0.312473	-1.51616	0.129478	0.999915	174.103	-0.190097	0.223353	-0.851106	0.394711	1	Mplkip	66308	M-phase specific PLK1 intereacting protein
ENSMUSG00000012483	43.7544	-0.313425	0.348181	-0.900179	0.368025	0.67508	43.7544	-0.678039	0.349592	-1.93952	0.0524383	0.173513	43.7544	0.093156	0.338332	0.275339	0.783056	0.998727	43.7544	-0.364614	0.493401	-0.738982	0.459918	0.999915	43.7544	-0.271458	0.359132	-0.755873	0.449725	1	Rpa3	68240	replication protein A3
ENSMUSG00000012519	56.582	-0.342168	0.521618	-0.655975	0.51184	0.777995	56.582	-1.68834	0.510167	-3.30939	0.000935004	0.00774539	56.582	1.37528	0.508903	2.70245	0.00688307	0.232869	56.582	-1.34617	0.729626	-1.84501	0.0650355	0.999915	56.582	0.0291127	0.522851	0.0556807	0.955596	1	Mlkl	74568	mixed lineage kinase domain-like
ENSMUSG00000012535	822.611	0.186498	0.112617	1.65603	0.097716	0.325835	822.611	0.269099	0.1126	2.38986	0.0168549	0.0757483	822.611	-0.133027	0.112899	-1.17828	0.238684	0.881303	822.611	0.0826016	0.159253	0.518681	0.603983	0.999915	822.611	-0.0504257	0.112318	-0.448955	0.653464	1	Tnpo3	320938	transportin 3
ENSMUSG00000012609	119.552	-0.708723	0.271543	-2.60999	0.00905457	0.0636237	119.552	-1.12079	0.271649	-4.12586	3.69357e-05	0.000497197	119.552	0.0129266	0.263368	0.049082	0.960854	0.998858	119.552	-0.412062	0.384095	-1.07281	0.283354	0.999915	119.552	-0.399136	0.279582	-1.42762	0.153402	1	Ttll5	320244	tubulin tyrosine ligase-like family, member 5
ENSMUSG00000012640	142.862	-0.139291	0.229748	-0.606278	0.54433	0.801995	142.862	-0.150443	0.227677	-0.66077	0.50876	0.723041	142.862	0.104559	0.226549	0.461528	0.64442	0.98926	142.862	-0.0111516	0.323452	-0.0344769	0.972497	0.999915	142.862	0.0934069	0.23086	0.404603	0.685769	1	Zfp715	69930	zinc finger protein 715
ENSMUSG00000012848	2553.8	0.100792	0.0933032	1.08027	0.280024	0.590146	2553.8	-0.036595	0.093261	-0.392393	0.694768	0.848662	2553.8	0.00897922	0.0931516	0.0963936	0.923208	0.998727	2553.8	-0.137387	0.131921	-1.04144	0.297673	0.999915	2553.8	-0.128408	0.0934124	-1.37464	0.169244	1	Rps5	20103	ribosomal protein S5
ENSMUSG00000013033	67.809	0.124468	0.361072	0.344716	0.730308	0.902213	67.809	-0.359312	0.362466	-0.991299	0.321539	0.557551	67.809	0.0884373	0.358541	0.246659	0.805172	0.998727	67.809	-0.48378	0.51162	-0.945584	0.344361	0.999915	67.809	-0.395343	0.36497	-1.08322	0.278711	1	Adgrl1	330814	adhesion G protein-coupled receptor L1
ENSMUSG00000013076	115.333	-0.0481944	0.280346	-0.171911	0.863508	0.953974	115.333	0.427024	0.275487	1.55007	0.121125	0.303773	115.333	-0.0586624	0.278485	-0.210648	0.833162	0.998727	115.333	0.475219	0.393048	1.20906	0.22664	0.999915	115.333	0.416556	0.277367	1.50182	0.133143	1	Amotl1	75723	angiomotin-like 1
ENSMUSG00000013089	63.4359	-1.17324	0.378396	-3.10056	0.00193155	0.019473	63.4359	-0.944159	0.376739	-2.50613	0.0122059	0.059339	63.4359	-0.34529	0.367087	-0.940622	0.346899	0.931434	63.4359	0.22908	0.533962	0.429019	0.66791	0.999915	63.4359	-0.116211	0.387766	-0.299693	0.764412	1	Etv5	104156	ets variant 5
ENSMUSG00000013150	132.2	0.353561	0.303214	1.16604	0.243597	0.547901	132.2	-0.344683	0.306128	-1.12594	0.26019	0.492949	132.2	-0.0857891	0.303235	-0.282913	0.777244	0.998727	132.2	-0.698243	0.430875	-1.62052	0.10512	0.999915	132.2	-0.784033	0.306107	-2.5613	0.0104281	0.492305	Gfod2	70575	glucose-fructose oxidoreductase domain containing 2
ENSMUSG00000013160	1236.25	0.0691151	0.114053	0.605991	0.544521	0.802193	1236.25	0.0786609	0.114051	0.689699	0.490383	0.708055	1236.25	-0.0776083	0.113897	-0.681389	0.495625	0.971853	1236.25	0.0095458	0.161294	0.0591827	0.952807	0.999915	1236.25	-0.0680626	0.114206	-0.595961	0.551201	1	Atp6v0d1	11972	ATPase, H+ transporting, lysosomal V0 subunit D1
ENSMUSG00000013236	65.1218	-0.941694	0.41095	-2.2915	0.0219343	0.122273	65.1218	-0.413392	0.407322	-1.0149	0.310152	0.54605	65.1218	0.253691	0.402487	0.630309	0.528493	0.976658	65.1218	0.528302	0.578611	0.913051	0.361216	0.999915	65.1218	0.781992	0.415686	1.88121	0.0599438	0.832783	Ptprs	19280	protein tyrosine phosphatase, receptor type, S
ENSMUSG00000013275	153.647	-0.303077	0.354504	-0.854933	0.392588	0.693594	153.647	-0.146797	0.354457	-0.414146	0.678767	0.838399	153.647	-0.220298	0.352527	-0.62491	0.53203	0.977274	153.647	0.15628	0.501311	0.311743	0.755236	0.999915	153.647	-0.0640181	0.356422	-0.179613	0.857456	1	Slc41a1	98396	solute carrier family 41, member 1
ENSMUSG00000013465	338.851	0.0582884	0.254968	0.228611	0.819171	0.935795	338.851	-0.122916	0.254567	-0.482842	0.629208	0.807966	338.851	0.0734326	0.253696	0.289452	0.772236	0.998727	338.851	-0.181204	0.360296	-0.502932	0.615012	0.999915	338.851	-0.107772	0.255835	-0.421255	0.673569	1	Nelfb	58202	negative elongation factor complex member B
ENSMUSG00000013495	204.757	-0.0512197	0.213985	-0.239361	0.810826	0.932861	204.757	-0.283595	0.214542	-1.32186	0.186214	0.400398	204.757	-0.131023	0.211715	-0.618863	0.536006	0.978783	204.757	-0.232375	0.303015	-0.766877	0.443154	0.999915	204.757	-0.363398	0.216782	-1.67633	0.0936743	0.946196	Tmem175	72392	transmembrane protein 175
ENSMUSG00000013539	872.557	0.987181	0.148985	6.62606	3.44774e-11	2.5931e-09	872.557	1.44182	0.149757	9.62773	6.1063e-22	8.76779e-20	872.557	-0.493475	0.151818	-3.25045	0.00115223	0.0765295	872.557	0.454643	0.211243	2.15222	0.0313797	0.882408	872.557	-0.0388325	0.146885	-0.264374	0.791492	1	Tango2	27883	transport and golgi organization 2
ENSMUSG00000013593	3143.91	0.0778976	0.100614	0.774221	0.4388	0.730306	3143.91	0.0780478	0.100571	0.776045	0.437722	0.666476	3143.91	-0.0527845	0.100549	-0.524961	0.599611	0.983695	3143.91	0.000150201	0.142259	0.00105583	0.999158	0.999915	3143.91	-0.0526344	0.100636	-0.523018	0.600961	1	Ndufs2	226646	NADH:ubiquinone oxidoreductase core subunit S2
ENSMUSG00000013622	903.107	-0.11038	0.110925	-0.99509	0.319692	0.631798	903.107	-0.0495435	0.110926	-0.446634	0.65514	0.824215	903.107	-0.0934364	0.110362	-0.846635	0.397198	0.943357	903.107	0.0608368	0.156873	0.38781	0.698157	0.999915	903.107	-0.0325997	0.111486	-0.292409	0.769974	1	Atraid	381629	all-trans retinoic acid induced differentiation factor
ENSMUSG00000013629	247.84	-0.392845	0.289804	-1.35556	0.175241	0.455302	247.84	0.715237	0.287948	2.48391	0.0129949	0.0623218	247.84	-0.664248	0.289676	-2.29307	0.0218438	0.40836	247.84	1.10808	0.408534	2.71234	0.0066811	0.505605	247.84	0.443834	0.288077	1.54068	0.123395	0.994158	Cad	69719	carbamoyl-phosphate synthetase 2, aspartate transcarbamylase, and dihydroorotase
ENSMUSG00000013646	252.995	0.00143925	0.530723	0.00271187	0.997836	0.999404	252.995	-0.300548	0.530204	-0.566854	0.570813	0.7685	252.995	0.591316	0.530095	1.11549	0.264641	0.897639	252.995	-0.301987	0.750189	-0.402549	0.68728	0.999915	252.995	0.289327	0.530831	0.545045	0.585723	1	Sh3bp5l	79566	SH3 binding domain protein 5 like
ENSMUSG00000013662	984.213	0.14143	0.151555	0.933196	0.350719	0.659697	984.213	0.262572	0.15134	1.73498	0.0827444	0.237092	984.213	-0.0893574	0.15161	-0.589391	0.555599	0.981725	984.213	0.121142	0.214179	0.565609	0.571659	0.999915	984.213	0.0317843	0.151285	0.210095	0.833594	1	Atad1	67979	ATPase family, AAA domain containing 1
ENSMUSG00000013663	2840.05	0.331069	0.141942	2.33242	0.0196785	0.113303	2840.05	0.372469	0.141809	2.62656	0.00862527	0.0454105	2840.05	-0.0143631	0.141988	-0.101157	0.919426	0.998727	2840.05	0.0413997	0.200642	0.206336	0.836528	0.999915	2840.05	0.0270365	0.141763	0.190717	0.848748	1	Pten	19211	phosphatase and tensin homolog
ENSMUSG00000013698	186.653	-0.705799	0.266847	-2.64496	0.00817009	0.0587179	186.653	-0.784801	0.263496	-2.97842	0.00289742	0.0194369	186.653	0.260002	0.260146	0.999447	0.317578	0.921955	186.653	-0.0790017	0.375017	-0.210662	0.833151	0.999915	186.653	0.181001	0.270114	0.67009	0.5028	1	Pea15a	18611	phosphoprotein enriched in astrocytes 15A
ENSMUSG00000013701	1830.04	0.341593	0.117695	2.90236	0.00370368	0.0319951	1830.04	0.404366	0.117715	3.43512	0.000592302	0.00527391	1830.04	-0.132075	0.117931	-1.11994	0.262741	0.896963	1830.04	0.0627726	0.16646	0.377102	0.706097	0.999915	1830.04	-0.069302	0.117479	-0.589908	0.555253	1	Timm23	53600	translocase of inner mitochondrial membrane 23
ENSMUSG00000013736	285.777	0.283929	0.130157	2.18143	0.0291519	0.14998	285.777	0.0709761	0.130256	0.544899	0.585823	0.778521	285.777	0.0541633	0.129997	0.41665	0.676934	0.992195	285.777	-0.212953	0.18414	-1.15647	0.247488	0.999915	285.777	-0.158789	0.130416	-1.21756	0.22339	1	Trnt1	70047	tRNA nucleotidyl transferase, CCA-adding, 1
ENSMUSG00000013787	821.586	-0.319518	0.215644	-1.48169	0.138422	0.398243	821.586	-0.290968	0.215769	-1.34852	0.177492	0.388327	821.586	-0.119028	0.215085	-0.553398	0.579991	0.981725	821.586	0.0285506	0.305055	0.0935918	0.925433	0.999915	821.586	-0.0904771	0.216326	-0.418244	0.675769	1	Ehmt2	110147	euchromatic histone lysine N-methyltransferase 2
ENSMUSG00000013822	358.359	-0.267774	0.113573	-2.35773	0.0183872	0.107561	358.359	-0.410083	0.114764	-3.57328	0.000352544	0.00345853	358.359	-0.0630582	0.110878	-0.568715	0.56955	0.981725	358.359	-0.142309	0.161461	-0.881383	0.378111	0.999915	358.359	-0.205367	0.11737	-1.74975	0.0801619	0.91427	Elof1	66126	ELF1 homolog, elongation factor 1
ENSMUSG00000013833	383.254	0.0895882	0.180358	0.496723	0.619384	0.846336	383.254	-0.302452	0.180885	-1.67207	0.0945109	0.258509	383.254	0.096526	0.179514	0.537706	0.59078	0.98355	383.254	-0.39204	0.255438	-1.53478	0.124839	0.999915	383.254	-0.295514	0.181722	-1.62618	0.10391	0.971781	Med16	216154	mediator complex subunit 16
ENSMUSG00000013846	2173.33	-0.0231561	0.189209	-0.122384	0.902595	0.968112	2173.33	-0.140283	0.189475	-0.74038	0.45907	0.684679	2173.33	-0.211656	0.189185	-1.11878	0.263235	0.897064	2173.33	-0.117127	0.26777	-0.437417	0.661809	0.999915	2173.33	-0.328783	0.189499	-1.73502	0.0827381	0.921477	St3gal1	20442	ST3 beta-galactoside alpha-2,3-sialyltransferase 1
ENSMUSG00000013858	2069.81	-0.0383638	0.107348	-0.357377	0.72081	0.898559	2069.81	-0.0767408	0.107576	-0.713364	0.475621	0.696719	2069.81	-0.161481	0.107231	-1.50591	0.13209	0.778619	2069.81	-0.038377	0.151974	-0.252523	0.800637	0.999915	2069.81	-0.199858	0.107693	-1.85582	0.0634798	0.850443	Tmem259	216157	transmembrane protein 259
ENSMUSG00000013878	276.257	-0.29212	0.248553	-1.17528	0.239883	0.543069	276.257	-0.12837	0.246897	-0.519933	0.60311	0.791603	276.257	0.0324556	0.246552	0.131638	0.895271	0.998727	276.257	0.16375	0.350338	0.467405	0.64021	0.999915	276.257	0.196205	0.248895	0.788304	0.430519	1	Rnf170	77733	ring finger protein 170
ENSMUSG00000013973	337.619	-0.0858781	0.248233	-0.345957	0.729375	0.901708	337.619	-0.142512	0.248059	-0.574506	0.565625	0.765239	337.619	0.0801209	0.247648	0.323527	0.746296	0.998727	337.619	-0.0566335	0.350932	-0.16138	0.871794	0.999915	337.619	0.0234872	0.248643	0.0944613	0.924743	1	Dedd	21945	death effector domain-containing
ENSMUSG00000013997	1550.3	0.210255	0.085087	2.47106	0.0134713	0.0861177	1550.3	0.110022	0.084804	1.29736	0.194506	0.411484	1550.3	0.0525348	0.0849206	0.618635	0.536157	0.978783	1550.3	-0.100233	0.120131	-0.834366	0.404075	0.999915	1550.3	-0.0476987	0.0849707	-0.561355	0.574556	1	Nit1	27045	nitrilase 1
ENSMUSG00000014039	80.0452	-0.331536	0.331997	-0.998611	0.317983	0.630614	80.0452	0.650414	0.329887	1.97162	0.0486525	0.164901	80.0452	-0.287141	0.329274	-0.872044	0.383184	0.940918	80.0452	0.98195	0.468025	2.09807	0.035899	0.901476	80.0452	0.694808	0.332606	2.08898	0.0367092	0.718707	Prdm15	114604	PR domain containing 15
ENSMUSG00000014074	219.39	-0.0359935	0.168992	-0.21299	0.831335	0.940204	219.39	-0.0782168	0.166448	-0.469918	0.638413	0.813614	219.39	0.145674	0.166216	0.876411	0.380807	0.940769	219.39	-0.0422232	0.237198	-0.178008	0.858716	0.999915	219.39	0.10345	0.169219	0.611338	0.540976	1	Rnf168	70238	ring finger protein 168
ENSMUSG00000014077	6239.77	0.225488	0.115112	1.95885	0.0501303	0.214381	6239.77	0.410293	0.115183	3.5621	0.000367904	0.00357713	6239.77	-0.278436	0.115202	-2.41693	0.0156519	0.352829	6239.77	0.184805	0.162843	1.13486	0.256432	0.999915	6239.77	-0.0936311	0.115093	-0.813526	0.415916	1	Chp1	56398	calcineurin-like EF hand protein 1
ENSMUSG00000014164	217.622	0.414206	0.216753	1.91096	0.0560094	0.231115	217.622	1.03358	0.218	4.74122	2.12436e-06	3.92688e-05	217.622	-0.454588	0.220372	-2.06282	0.0391297	0.516044	217.622	0.619377	0.307418	2.01478	0.0439281	0.9358	217.622	0.164789	0.21434	0.768821	0.442	1	Klhl3	100503085	kelch-like 3
ENSMUSG00000014177	208.386	0.11161	0.145946	0.764735	0.44443	0.735114	208.386	-0.0510014	0.142532	-0.357825	0.720475	0.862083	208.386	0.215613	0.143239	1.50527	0.132255	0.778619	208.386	-0.162612	0.203999	-0.797119	0.425382	0.999915	208.386	0.0530008	0.145253	0.364887	0.715196	1	Tvp23b	67510	trans-golgi network vesicle protein 23B
ENSMUSG00000014195	725.677	0.31396	0.125407	2.50352	0.0122964	0.0803646	725.677	0.31728	0.125287	2.53243	0.0113274	0.0560747	725.677	0.031891	0.12577	0.253566	0.799831	0.998727	725.677	0.00331995	0.177268	0.0187284	0.985058	0.999915	725.677	0.0352108	0.124923	0.281861	0.77805	1	Dnajc7	56354	DnaJ heat shock protein family (Hsp40) member C7
ENSMUSG00000014226	370.392	-0.148299	0.191735	-0.773458	0.439252	0.730886	370.392	-0.438579	0.189519	-2.31417	0.0206583	0.0881399	370.392	0.386913	0.18918	2.04522	0.0408335	0.521611	370.392	-0.29028	0.269591	-1.07674	0.281596	0.999915	370.392	0.0966332	0.192069	0.503116	0.614883	1	Cacybp	12301	calcyclin binding protein
ENSMUSG00000014232	54.7302	-0.252584	0.29955	-0.843209	0.399111	0.699121	54.7302	0.0771769	0.298444	0.258598	0.795946	0.905077	54.7302	-0.205708	0.295233	-0.696763	0.485951	0.967096	54.7302	0.32976	0.422847	0.779858	0.435474	0.999915	54.7302	0.124053	0.302715	0.4098	0.681953	1	Cluap1	76779	clusterin associated protein 1
ENSMUSG00000014243	78.8169	-0.031307	0.230296	-0.135943	0.891867	0.964611	78.8169	-0.171611	0.227855	-0.753157	0.451355	0.678728	78.8169	0.0850388	0.225422	0.377243	0.705993	0.993955	78.8169	-0.140304	0.323966	-0.433082	0.664956	0.999915	78.8169	-0.0552651	0.232678	-0.237517	0.812255	1	Zswim7	69747	zinc finger SWIM-type containing 7
ENSMUSG00000014245	83.4553	0.0699113	0.241331	0.289691	0.772053	0.917313	83.4553	-0.101448	0.236588	-0.428794	0.668073	0.832018	83.4553	0.196003	0.237309	0.825939	0.408838	0.945518	83.4553	-0.171359	0.337956	-0.507045	0.612123	0.999915	83.4553	0.0246437	0.240622	0.102417	0.918426	1	Pigl	327942	phosphatidylinositol glycan anchor biosynthesis, class L
ENSMUSG00000014294	636.521	-0.0867286	0.113903	-0.761424	0.446404	0.736494	636.521	-0.126927	0.113959	-1.11379	0.26537	0.49884	636.521	-0.0720671	0.113038	-0.637548	0.523768	0.976589	636.521	-0.040198	0.161123	-0.249486	0.802985	0.999915	636.521	-0.112265	0.114818	-0.97777	0.328188	1	Ndufa2	17991	NADH:ubiquinone oxidoreductase subunit A2
ENSMUSG00000014301	58.8762	0.266945	0.28584	0.933899	0.350356	0.659476	58.8762	0.950991	0.289099	3.2895	0.00100366	0.00820375	58.8762	-0.595141	0.292742	-2.03299	0.0420535	0.52754	58.8762	0.684045	0.406549	1.68256	0.0924596	0.999915	58.8762	0.0889037	0.282108	0.315141	0.752655	1	Pam16	66449	presequence translocase-asssociated motor 16 homolog (S. cerevisiae)
ENSMUSG00000014313	1615.75	-0.0259715	0.13213	-0.19656	0.844172	0.945023	1615.75	-0.0615654	0.131814	-0.467062	0.640456	0.814828	1615.75	0.0875555	0.131776	0.664427	0.506417	0.973567	1615.75	-0.0355939	0.186637	-0.190712	0.848751	0.999915	1615.75	0.0519615	0.132168	0.393146	0.694211	1	Cox6c	12864	cytochrome c oxidase subunit 6C
ENSMUSG00000014329	59.3526	-0.150457	0.470113	-0.320044	0.748935	0.909071	59.3526	-0.535385	0.461821	-1.15929	0.246337	0.476922	59.3526	0.591301	0.461978	1.27993	0.200568	0.861561	59.3526	-0.384928	0.659003	-0.584107	0.559148	0.999915	59.3526	0.206372	0.469959	0.439127	0.66057	1	Bicc1	83675	BicC family RNA binding protein 1
ENSMUSG00000014349	711.06	-0.0541885	0.103578	-0.523164	0.60086	0.835158	711.06	-0.0823047	0.10286	-0.800161	0.423618	0.654038	711.06	0.0451537	0.102473	0.44064	0.659474	0.991752	711.06	-0.0281162	0.145975	-0.19261	0.847265	0.999915	711.06	0.0170375	0.103961	0.163883	0.869823	1	Ube2z	268470	ubiquitin-conjugating enzyme E2Z
ENSMUSG00000014353	962.961	1.7354	0.184486	9.4067	5.11963e-21	1.73275e-18	962.961	1.62673	0.184692	8.8078	1.27623e-18	1.36403e-16	962.961	-0.0498838	0.187122	-0.266584	0.78979	0.998727	962.961	-0.108673	0.261048	-0.416297	0.677193	0.999915	962.961	-0.158557	0.182019	-0.871101	0.383699	1	Tmem87b	72477	transmembrane protein 87B
ENSMUSG00000014355	725.58	0.0466657	0.182141	0.256207	0.797791	0.927277	725.58	0.0416876	0.181903	0.229174	0.818733	0.915956	725.58	-0.268803	0.181906	-1.4777	0.139487	0.785611	725.58	-0.00497813	0.257418	-0.0193387	0.984571	0.999915	725.58	-0.273781	0.182138	-1.50315	0.132799	1	Anapc1	17222	anaphase promoting complex subunit 1
ENSMUSG00000014361	238.829	-0.26477	0.224821	-1.17769	0.23892	0.542083	238.829	0.292345	0.222601	1.31331	0.189078	0.404756	238.829	-0.262026	0.223283	-1.17351	0.24059	0.882915	238.829	0.557114	0.316379	1.76091	0.078254	0.999915	238.829	0.295088	0.224143	1.31652	0.188001	1	Mertk	17289	MER proto-oncogene tyrosine kinase
ENSMUSG00000014402	708.606	0.230372	0.139536	1.65099	0.0987408	0.327791	708.606	0.237115	0.139417	1.70076	0.0889885	0.248765	708.606	-0.0867527	0.139575	-0.62155	0.534238	0.977725	708.606	0.00674252	0.197249	0.0341827	0.972731	0.999915	708.606	-0.0800103	0.139378	-0.574053	0.565932	1	Tsg101	22088	tumor susceptibility gene 101
ENSMUSG00000014418	264.286	-0.119014	0.251157	-0.473862	0.635599	0.854989	264.286	0.32431	0.250407	1.29513	0.195275	0.412395	264.286	-0.267843	0.250904	-1.06751	0.285742	0.907511	264.286	0.443324	0.354659	1.25	0.2113	0.999915	264.286	0.175481	0.25066	0.700075	0.483881	1	Hps5	246694	HPS5, biogenesis of lysosomal organelles complex 2 subunit 2
ENSMUSG00000014426	304.942	-0.480237	0.295134	-1.62718	0.103698	0.337236	304.942	-1.61721	0.293695	-5.50645	3.66148e-08	9.82038e-07	304.942	1.20134	0.292093	4.11288	3.9075e-05	0.0105998	304.942	-1.13698	0.416366	-2.73072	0.00631963	0.493135	304.942	0.0643667	0.296719	0.216928	0.828264	1	Map3k4	26407	mitogen-activated protein kinase kinase kinase 4
ENSMUSG00000014444	89.0461	-1.85827	0.630458	-2.9475	0.0032036	0.028605	89.0461	0.199064	0.626245	0.317869	0.750585	0.879113	89.0461	-1.07557	0.62484	-1.72136	0.0851862	0.689642	89.0461	2.05733	0.888628	2.31518	0.020603	0.780761	89.0461	0.981762	0.63185	1.55379	0.120235	0.990966	Piezo1	234839	piezo-type mechanosensitive ion channel component 1
ENSMUSG00000014470	190.354	-0.221497	0.170467	-1.29936	0.193822	0.48218	190.354	0.182271	0.169884	1.07291	0.28331	0.518434	190.354	-0.211994	0.168542	-1.25781	0.208462	0.870595	190.354	0.403768	0.240664	1.67772	0.0934018	0.999915	190.354	0.191774	0.171793	1.11631	0.26429	1	Rnf166	68718	ring finger protein 166
ENSMUSG00000014496	563.991	0.259516	0.146014	1.77734	0.0755126	0.275799	563.991	0.540492	0.145244	3.72126	0.000198232	0.00213962	563.991	-0.163969	0.146286	-1.12088	0.262339	0.896627	563.991	0.280977	0.205951	1.36429	0.172477	0.999915	563.991	0.117008	0.14497	0.807115	0.4196	1	Ankrd28	105522	ankyrin repeat domain 28
ENSMUSG00000014498	537.533	0.234928	0.130034	1.80667	0.0708139	0.26554	537.533	0.238243	0.128889	1.84844	0.0645389	0.200836	537.533	0.0829479	0.129671	0.63968	0.52238	0.976589	537.533	0.00331437	0.183088	0.0181026	0.985557	0.999915	537.533	0.0862622	0.129254	0.667386	0.504526	1	Ankrd52	237615	ankyrin repeat domain 52
ENSMUSG00000014503	62.4064	0.325447	0.336302	0.967721	0.333184	0.644469	62.4064	0.46438	0.336708	1.37918	0.16784	0.375723	62.4064	-0.221582	0.339045	-0.653549	0.513402	0.975179	62.4064	0.138934	0.47589	0.291945	0.770329	0.999915	62.4064	-0.0826491	0.333946	-0.247492	0.804527	1	Pkd2l2	53871	polycystic kidney disease 2-like 2
ENSMUSG00000014504	228.145	0.181926	0.148405	1.22587	0.220248	0.517234	228.145	-0.204346	0.145881	-1.40078	0.16128	0.36664	228.145	0.22789	0.146695	1.5535	0.120304	0.762484	228.145	-0.386272	0.208099	-1.85619	0.0634263	0.999915	228.145	-0.158382	0.147601	-1.07304	0.283252	1	Srp19	66384	signal recognition particle 19
ENSMUSG00000014542	769.094	0.123099	0.35375	0.347984	0.727853	0.901708	769.094	0.0533754	0.35317	0.151132	0.879871	0.948678	769.094	0.259132	0.35341	0.733234	0.463416	0.96206	769.094	-0.0697239	0.499869	-0.139484	0.889067	0.999915	769.094	0.189407	0.353511	0.53579	0.592104	1	Clec4f	51811	C-type lectin domain family 4, member f
ENSMUSG00000014547	328.122	-0.269604	0.137396	-1.96224	0.0497346	0.213512	328.122	-0.149632	0.136633	-1.09514	0.273456	0.507506	328.122	-0.0831137	0.134939	-0.615936	0.537937	0.978914	328.122	0.119972	0.193769	0.619149	0.535818	0.999915	328.122	0.0368579	0.139061	0.265049	0.790971	1	Wdfy2	268752	WD repeat and FYVE domain containing 2
ENSMUSG00000014550	217.378	0.21968	0.162674	1.35043	0.176878	0.457649	217.378	0.382858	0.161362	2.37266	0.0176606	0.0783698	217.378	-0.0498355	0.163034	-0.305675	0.759852	0.998727	217.378	0.163178	0.22913	0.712161	0.476365	0.999915	217.378	0.113342	0.160999	0.703994	0.481436	1	Rbsn	78287	rabenosyn, RAB effector
ENSMUSG00000014551	264.25	0.146102	0.220902	0.661386	0.508365	0.776037	264.25	-0.370857	0.220798	-1.67963	0.0930302	0.25559	264.25	0.542799	0.219601	2.47175	0.0134454	0.333408	264.25	-0.516959	0.312329	-1.65517	0.0978891	0.999915	264.25	0.0258402	0.222092	0.116349	0.907376	1	Mrps25	64658	mitochondrial ribosomal protein S25
ENSMUSG00000014554	161.77	-0.0923234	0.190185	-0.48544	0.627364	0.851253	161.77	-0.00833655	0.189644	-0.0439591	0.964937	0.984867	161.77	-0.035494	0.187302	-0.189501	0.8497	0.998727	161.77	0.0839868	0.26858	0.312707	0.754503	0.999915	161.77	0.0484927	0.192491	0.251922	0.801102	1	Dguok	27369	deoxyguanosine kinase
ENSMUSG00000014592	55.6916	-0.088201	0.376007	-0.234572	0.814541	0.934595	55.6916	-0.0103667	0.373944	-0.0277226	0.977883	0.989772	55.6916	-0.127047	0.373953	-0.339741	0.734051	0.998197	55.6916	0.0778343	0.530298	0.146775	0.88331	0.999915	55.6916	-0.0492134	0.375999	-0.130887	0.895865	1	Camta1	100072	calmodulin binding transcription activator 1
ENSMUSG00000014599	135.542	-0.697699	0.284615	-2.45138	0.0142309	0.0895892	135.542	-1.54055	0.281753	-5.46775	4.55785e-08	1.19981e-06	135.542	0.578306	0.273404	2.11521	0.0344121	0.492435	135.542	-0.842854	0.400487	-2.10457	0.0353287	0.901476	135.542	-0.264548	0.292644	-0.903992	0.366	1	Csf1	12977	colony stimulating factor 1 (macrophage)
ENSMUSG00000014601	300.569	-0.329082	0.258681	-1.27216	0.203317	0.494636	300.569	0.276891	0.257705	1.07445	0.282623	0.517715	300.569	-0.119426	0.257682	-0.463463	0.643032	0.988694	300.569	0.605973	0.365141	1.65956	0.097003	0.999915	300.569	0.486547	0.258704	1.88071	0.060012	0.832783	Strip1	229707	striatin interacting protein 1
ENSMUSG00000014606	1034.77	0.011362	0.104269	0.108969	0.913227	0.971668	1034.77	0.0907696	0.104037	0.872478	0.382948	0.615305	1034.77	-0.0853662	0.103969	-0.821072	0.411605	0.94672	1034.77	0.0794076	0.147294	0.539109	0.589812	0.999915	1034.77	-0.00595866	0.104336	-0.0571104	0.954457	1	Slc25a11	67863	solute carrier family 25 (mitochondrial carrier oxoglutarate carrier), member 11
ENSMUSG00000014633	127.666	-0.0699897	0.253271	-0.276343	0.782284	0.921579	127.666	-0.182748	0.252516	-0.723708	0.469245	0.691721	127.666	-0.00896061	0.251148	-0.0356787	0.971539	0.999281	127.666	-0.112758	0.357646	-0.31528	0.752549	0.999915	127.666	-0.121719	0.254628	-0.478028	0.632631	1	Cmc2	66531	COX assembly mitochondrial protein 2
ENSMUSG00000014668	291.913	-0.212629	0.20509	-1.03676	0.299846	0.61161	291.913	-0.0494173	0.20581	-0.240111	0.810244	0.911845	291.913	-0.345644	0.204979	-1.68624	0.0917491	0.704591	291.913	0.163212	0.29055	0.561734	0.574297	0.999915	291.913	-0.182432	0.20592	-0.885938	0.375651	1	Chfr	231600	checkpoint with forkhead and ring finger domains
ENSMUSG00000014748	1427.39	0.0849851	0.115889	0.733331	0.463356	0.747188	1427.39	0.0147994	0.115815	0.127785	0.898319	0.958104	1427.39	-0.0242367	0.115405	-0.210014	0.833656	0.998727	1427.39	-0.0701856	0.16384	-0.42838	0.668374	0.999915	1427.39	-0.0944224	0.116298	-0.811904	0.416847	1	Tex261	21766	testis expressed gene 261
ENSMUSG00000014763	350.416	0.220544	0.123302	1.78865	0.0736718	0.272446	350.416	-0.0219457	0.12172	-0.180297	0.856919	0.937588	350.416	0.182412	0.122463	1.48953	0.136349	0.781742	350.416	-0.24249	0.17326	-1.39957	0.161642	0.999915	350.416	-0.0600785	0.122564	-0.49018	0.624007	1	Fam120b	67544	family with sequence similarity 120, member B
ENSMUSG00000014767	250.452	0.115498	0.223832	0.516003	0.605852	0.839231	250.452	0.605944	0.225046	2.69253	0.00709125	0.0392226	250.452	-0.366909	0.225082	-1.63011	0.103078	0.729886	250.452	0.490446	0.317406	1.54517	0.122306	0.999915	250.452	0.123537	0.223796	0.552005	0.580945	1	Tbp	21374	TATA box binding protein
ENSMUSG00000014769	1785.67	0.0198558	0.107238	0.185156	0.853106	0.949194	1785.67	0.0281176	0.107137	0.262446	0.792977	0.903943	1785.67	-0.0502756	0.107015	-0.4698	0.638498	0.988239	1785.67	0.00826183	0.151586	0.0545027	0.956535	0.999915	1785.67	-0.0420139	0.107359	-0.391339	0.695547	1	Psmb1	19170	proteasome (prosome, macropain) subunit, beta type 1
ENSMUSG00000014771	182.178	-0.0927156	0.233531	-0.397016	0.691356	0.884082	182.178	-0.241525	0.232839	-1.03731	0.299593	0.536025	182.178	0.194557	0.232086	0.838296	0.401865	0.943749	182.178	-0.148809	0.329774	-0.451247	0.651811	0.999915	182.178	0.045747	0.234279	0.195267	0.845184	1	Pdcd2	18567	programmed cell death 2
ENSMUSG00000014773	60.9045	-1.40768	0.476957	-2.95139	0.00316349	0.0283537	60.9045	-1.00204	0.461116	-2.17306	0.0297755	0.115961	60.9045	0.428403	0.46041	0.930482	0.352122	0.931878	60.9045	0.405649	0.663412	0.611458	0.540896	0.999915	60.9045	0.834051	0.477639	1.7462	0.0807767	0.916182	Dll1	13388	delta like canonical Notch ligand 1
ENSMUSG00000014778	106.066	-0.83759	0.394884	-2.1211	0.0339133	0.165711	106.066	1.06617	0.39365	2.70842	0.00676045	0.0377454	106.066	-1.20977	0.392441	-3.08268	0.00205142	0.115404	106.066	1.90376	0.557579	3.41433	0.000639382	0.187806	106.066	0.693989	0.396087	1.75211	0.0797542	0.91129	Fhod1	234686	formin homology 2 domain containing 1
ENSMUSG00000014791	326.577	-0.476468	0.15121	-3.15104	0.00162689	0.0170799	326.577	-0.343774	0.150747	-2.28046	0.0225802	0.0943772	326.577	-0.108322	0.148293	-0.73046	0.465109	0.96206	326.577	0.132694	0.213516	0.621471	0.53429	0.999915	326.577	0.0243718	0.153617	0.158653	0.873943	1	Elmo3	234683	engulfment and cell motility 3
ENSMUSG00000014850	160.798	-0.849814	0.233633	-3.63738	0.000275421	0.00396668	160.798	-1.24528	0.234545	-5.30935	1.10018e-07	2.7341e-06	160.798	0.0364679	0.226215	0.161209	0.871929	0.998727	160.798	-0.395468	0.331053	-1.19458	0.232253	0.999915	160.798	-0.359	0.241708	-1.48526	0.137474	1	Msh3	17686	mutS homolog 3
ENSMUSG00000014852	58.3499	0.507263	0.311139	1.63034	0.10303	0.335556	58.3499	0.0248464	0.315393	0.078779	0.937208	0.973221	58.3499	0.00527397	0.314343	0.0167778	0.986614	0.999706	58.3499	-0.482417	0.443036	-1.08889	0.276203	0.999915	58.3499	-0.477143	0.3122	-1.52832	0.126432	0.999249	Adamts13	279028	a disintegrin-like and metallopeptidase (reprolysin type) with thrombospondin type 1 motif, 13
ENSMUSG00000014856	368.007	-0.107525	0.146728	-0.732818	0.463669	0.747188	368.007	-0.14296	0.146899	-0.973182	0.330463	0.565627	368.007	-0.0741059	0.145549	-0.509149	0.610648	0.985266	368.007	-0.0354346	0.207626	-0.170665	0.864487	0.999915	368.007	-0.109541	0.148068	-0.739799	0.459422	1	Tmem208	66320	transmembrane protein 208
ENSMUSG00000014859	459.359	0.265079	0.186066	1.42465	0.154257	0.425037	459.359	0.379204	0.185559	2.04358	0.040995	0.146191	459.359	-0.0316816	0.186388	-0.169976	0.865029	0.998727	459.359	0.114125	0.262778	0.434302	0.664069	0.999915	459.359	0.0824433	0.185235	0.445075	0.656266	1	E2f4	104394	E2F transcription factor 4
ENSMUSG00000014867	4459.71	-0.0640731	0.110327	-0.580755	0.561406	0.814903	4459.71	0.0680696	0.110231	0.617516	0.536894	0.743792	4459.71	-0.074969	0.110181	-0.680416	0.496241	0.972457	4459.71	0.132143	0.155958	0.847294	0.396831	0.999915	4459.71	0.0571735	0.110377	0.517983	0.60447	1	Surf4	20932	surfeit gene 4
ENSMUSG00000014873	185.859	-0.0241511	0.17665	-0.136717	0.891255	0.964485	185.859	0.0419991	0.178448	0.235357	0.813931	0.913626	185.859	-0.241779	0.177394	-1.36295	0.172899	0.832158	185.859	0.0661502	0.251096	0.263446	0.792207	0.999915	185.859	-0.175629	0.177709	-0.988294	0.323009	1	Surf2	20931	surfeit gene 2
ENSMUSG00000014905	795.467	0.0774079	0.315057	0.245695	0.805918	0.931388	795.467	-0.0365317	0.313788	-0.116422	0.907318	0.962072	795.467	0.610583	0.314294	1.94271	0.0520508	0.576862	795.467	-0.11394	0.444661	-0.256239	0.797766	0.999915	795.467	0.496643	0.314552	1.57889	0.114361	0.983253	Dnajb9	27362	DnaJ heat shock protein family (Hsp40) member B9
ENSMUSG00000014907	113.572	0.384566	0.196018	1.96189	0.0497749	0.213512	113.572	0.279152	0.195542	1.42758	0.153412	0.354363	113.572	-0.0140931	0.198037	-0.071164	0.943267	0.998858	113.572	-0.105413	0.276875	-0.380725	0.703407	0.999915	113.572	-0.119506	0.193496	-0.617617	0.536828	1	Naf1	234344	nuclear assembly factor 1 ribonucleoprotein
ENSMUSG00000014932	336.758	0.0156183	0.184284	0.0847514	0.932459	0.978944	336.758	0.012023	0.183644	0.0654694	0.9478	0.977578	336.758	-0.0087151	0.183311	-0.0475428	0.962081	0.998858	336.758	-0.00359524	0.260164	-0.0138191	0.988974	0.999915	336.758	-0.0123105	0.184615	-0.066682	0.946835	1	Yes1	22612	YES proto-oncogene 1, Src family tyrosine kinase
ENSMUSG00000014956	1597.17	0.310487	0.188316	1.64875	0.0991986	0.328314	1597.17	0.295574	0.1882	1.57053	0.116292	0.295671	1597.17	0.0753264	0.188344	0.399941	0.6892	0.993001	1597.17	-0.014913	0.266237	-0.0560139	0.955331	0.999915	1597.17	0.0604132	0.188173	0.321052	0.748171	1	Ppp1cb	19046	protein phosphatase 1 catalytic subunit beta
ENSMUSG00000014959	1653.52	-0.178904	0.0999105	-1.79065	0.0733501	0.271797	1653.52	-0.168106	0.0994551	-1.69027	0.0909765	0.252338	1653.52	0.0973553	0.0991996	0.981408	0.326391	0.926897	1653.52	0.0107984	0.140973	0.0765988	0.938943	0.999915	1653.52	0.108154	0.100164	1.07976	0.280248	1	Gorasp2	70231	golgi reassembly stacking protein 2
ENSMUSG00000014980	85.7042	-0.236137	0.216581	-1.09029	0.275585	0.584954	85.7042	-0.171914	0.210176	-0.817954	0.413383	0.644687	85.7042	0.0897328	0.208929	0.429489	0.667567	0.991752	85.7042	0.0642229	0.301797	0.212802	0.831481	0.999915	85.7042	0.153956	0.217784	0.706919	0.479617	1	Tsen15	66637	tRNA splicing endonuclease subunit 15
ENSMUSG00000015002	886.487	0.0378533	0.131909	0.286966	0.774138	0.917643	886.487	0.140969	0.131517	1.07187	0.283778	0.51903	886.487	-0.0927425	0.131539	-0.705055	0.480776	0.964845	886.487	0.103116	0.18627	0.553582	0.579865	0.999915	886.487	0.010373	0.131886	0.0786513	0.93731	1	Efr3a	76740	EFR3 homolog A
ENSMUSG00000015013	129.884	-0.0894779	0.249231	-0.359016	0.719583	0.898373	129.884	-0.0961416	0.2473	-0.388764	0.697451	0.848918	129.884	0.0322578	0.246312	0.130963	0.895804	0.998727	129.884	-0.00666368	0.351103	-0.0189793	0.984858	0.999915	129.884	0.0255939	0.250208	0.10229	0.918526	1	Trappc2l	59005	trafficking protein particle complex 2-like
ENSMUSG00000015016	481.929	0.121328	0.150939	0.803817	0.421503	0.716363	481.929	-0.128375	0.150159	-0.854928	0.392591	0.625497	481.929	0.178896	0.150033	1.19238	0.233113	0.87999	481.929	-0.249702	0.212909	-1.17281	0.240871	0.999915	481.929	-0.0708069	0.151065	-0.46872	0.63927	1	Acsf3	257633	acyl-CoA synthetase family member 3
ENSMUSG00000015023	418.266	0.0818459	0.130166	0.62878	0.529493	0.790874	418.266	0.223548	0.129725	1.72325	0.0848432	0.24092	418.266	-0.118864	0.130071	-0.913842	0.3608	0.933449	418.266	0.141702	0.183771	0.77108	0.440659	0.999915	418.266	0.0228383	0.129821	0.175921	0.860356	1	Ddx19a	13680	DEAD box helicase 19a
ENSMUSG00000015027	153.808	-0.280981	0.280667	-1.00112	0.316771	0.629517	153.808	-0.308059	0.278357	-1.10671	0.26842	0.501825	153.808	0.117889	0.276927	0.425706	0.670322	0.991752	153.808	-0.0270788	0.395293	-0.068503	0.945385	0.999915	153.808	0.0908104	0.282078	0.321934	0.747503	1	Galns	50917	galactosamine (N-acetyl)-6-sulfate sulfatase
ENSMUSG00000015083	4602.54	-0.143405	0.150891	-0.950393	0.341913	0.651671	4602.54	-0.0350138	0.150938	-0.231976	0.816557	0.914798	4602.54	-0.200798	0.150834	-1.33126	0.183105	0.845293	4602.54	0.108392	0.213425	0.507868	0.611546	0.999915	4602.54	-0.0924067	0.150995	-0.611987	0.540546	1	C8g	69379	complement component 8, gamma polypeptide
ENSMUSG00000015085	71.7628	-0.120909	0.495102	-0.24421	0.807068	0.931705	71.7628	-1.30564	0.487578	-2.6778	0.00741073	0.0405736	71.7628	1.0018	0.484186	2.06905	0.0385414	0.514183	71.7628	-1.18473	0.69488	-1.70494	0.0882056	0.999915	71.7628	-0.182925	0.49842	-0.36701	0.713611	1	Entpd2	12496	ectonucleoside triphosphate diphosphohydrolase 2
ENSMUSG00000015087	318.857	-0.591125	0.1989	-2.97198	0.00295888	0.027066	318.857	-0.0980698	0.198763	-0.4934	0.62173	0.804395	318.857	-0.514445	0.197842	-2.60029	0.00931463	0.274224	318.857	0.493055	0.28119	1.75346	0.0795234	0.999915	318.857	-0.0213905	0.199816	-0.107051	0.914748	1	Rabl6	227624	RAB, member RAS oncogene family-like 6
ENSMUSG00000015092	1376.11	0.0473695	0.168821	0.28059	0.779025	0.91995	1376.11	-0.141739	0.168576	-0.840803	0.400458	0.63298	1376.11	0.246177	0.168566	1.46042	0.144175	0.796712	1376.11	-0.189109	0.238576	-0.792657	0.427977	0.999915	1376.11	0.0570681	0.168831	0.33802	0.735348	1	Edf1	59022	endothelial differentiation-related factor 1
ENSMUSG00000015094	92.2926	-0.325147	0.393438	-0.826425	0.408563	0.706622	92.2926	-0.759174	0.382909	-1.98265	0.0474066	0.161681	92.2926	0.915156	0.385416	2.37446	0.0175746	0.375775	92.2926	-0.434027	0.549011	-0.790562	0.4292	0.999915	92.2926	0.481128	0.390982	1.23056	0.218486	1	Npdc1	18146	neural proliferation, differentiation and control 1
ENSMUSG00000015095	715.855	0.197624	0.137496	1.4373	0.150631	0.419027	715.855	0.142036	0.137365	1.034	0.301135	0.537222	715.855	0.0310635	0.137252	0.226325	0.820949	0.998727	715.855	-0.055588	0.194356	-0.286011	0.77487	0.999915	715.855	-0.0245246	0.137609	-0.178219	0.858551	1	Fbxw5	30839	F-box and WD-40 domain protein 5
ENSMUSG00000015112	4146.93	0.535955	0.161203	3.32472	0.000885088	0.0102958	4146.93	0.673841	0.16111	4.18248	2.88343e-05	0.000399104	4146.93	-0.00024067	0.161316	-0.00149192	0.99881	0.999918	4146.93	0.137886	0.22791	0.605	0.545179	0.999915	4146.93	0.137645	0.160997	0.854952	0.392578	1	Slc25a13	50799	solute carrier family 25 (mitochondrial carrier, adenine nucleotide translocator), member 13
ENSMUSG00000015120	801.51	-0.0377784	0.117619	-0.321193	0.748064	0.908762	801.51	-0.210692	0.117406	-1.79456	0.0727231	0.217939	801.51	0.0698245	0.116808	0.59777	0.549993	0.979942	801.51	-0.172913	0.166188	-1.04047	0.298121	0.999915	801.51	-0.103089	0.118212	-0.872068	0.383171	1	Ube2i	22196	ubiquitin-conjugating enzyme E2I
ENSMUSG00000015126	206.309	0.170026	0.193516	0.878617	0.379609	0.684095	206.309	0.00852495	0.190998	0.0446338	0.964399	0.984625	206.309	0.207056	0.191894	1.07901	0.280582	0.907154	206.309	-0.161501	0.271898	-0.593978	0.552527	0.999915	206.309	0.0455543	0.192627	0.23649	0.813053	1	Tsr3	68327	TSR3 20S rRNA accumulation
ENSMUSG00000015127	286.875	-0.949225	0.203665	-4.66073	3.15089e-06	8.40335e-05	286.875	-0.737984	0.200356	-3.68336	0.000230177	0.00241651	286.875	0.299244	0.197975	1.51153	0.130655	0.778619	286.875	0.211241	0.285695	0.739395	0.459667	0.999915	286.875	0.510485	0.20598	2.47833	0.0132	0.53263	Unkl	74154	unkempt family like zinc finger
ENSMUSG00000015133	184.659	-0.425475	0.296079	-1.43703	0.150709	0.419078	184.659	-0.0541141	0.292851	-0.184784	0.853398	0.935822	184.659	0.112796	0.29123	0.387308	0.698528	0.993123	184.659	0.371361	0.416442	0.891746	0.372529	0.999915	184.659	0.484156	0.297673	1.62647	0.103849	0.971781	Lrrk1	233328	leucine-rich repeat kinase 1
ENSMUSG00000015143	396.08	-0.630514	0.20256	-3.11273	0.00185367	0.0189023	396.08	-0.728976	0.200831	-3.62979	0.000283651	0.00287801	396.08	0.248643	0.199428	1.24678	0.212478	0.872539	396.08	-0.0984626	0.285243	-0.345188	0.729953	0.999915	396.08	0.15018	0.203942	0.736385	0.461496	1	Actn1	109711	actinin, alpha 1
ENSMUSG00000015149	936.908	-0.0418146	0.143066	-0.292274	0.770077	0.917131	936.908	0.0822215	0.143065	0.574712	0.565486	0.765171	936.908	-0.160512	0.142858	-1.12358	0.261191	0.895971	936.908	0.124036	0.202326	0.613051	0.539843	0.999915	936.908	-0.0364765	0.143274	-0.254593	0.799037	1	Sirt2	64383	sirtuin 2
ENSMUSG00000015165	1324.49	-0.127454	0.165149	-0.771756	0.440259	0.731364	1324.49	-0.172952	0.1653	-1.04629	0.295427	0.531716	1324.49	-0.151314	0.164658	-0.918962	0.358116	0.933449	1324.49	-0.0454971	0.233662	-0.194713	0.845617	0.999915	1324.49	-0.196812	0.165788	-1.18713	0.235177	1	Hnrnpl	15388	heterogeneous nuclear ribonucleoprotein L
ENSMUSG00000015176	686.286	0.820945	0.231681	3.54342	0.000394971	0.00532181	686.286	0.973967	0.232072	4.19683	2.70673e-05	0.000379449	686.286	-0.27962	0.232999	-1.20009	0.230106	0.8799	686.286	0.153022	0.327923	0.466641	0.640757	0.999915	686.286	-0.126597	0.230748	-0.548638	0.583254	1	Nolc1	70769	nucleolar and coiled-body phosphoprotein 1
ENSMUSG00000015189	594.868	0.106568	0.176772	0.602859	0.546603	0.803486	594.868	0.313027	0.176894	1.76957	0.0767982	0.225415	594.868	-0.208501	0.176827	-1.17912	0.238349	0.881303	594.868	0.206458	0.250079	0.825572	0.409047	0.999915	594.868	-0.00204283	0.176838	-0.011552	0.990783	1	Casd1	213819	CAS1 domain containing 1
ENSMUSG00000015202	108.688	-0.611973	0.237642	-2.57518	0.0100187	0.0687333	108.688	-0.58631	0.228431	-2.56669	0.0102675	0.0519774	108.688	0.312141	0.226561	1.37773	0.168285	0.826564	108.688	0.0256624	0.329628	0.0778527	0.937945	0.999915	108.688	0.337803	0.239426	1.41089	0.158278	1	Cnksr3	215748	Cnksr family member 3
ENSMUSG00000015214	540.883	0.108005	0.151865	0.711189	0.476967	0.755733	540.883	0.176702	0.150748	1.17217	0.241128	0.470379	540.883	0.103215	0.151442	0.681551	0.495523	0.971853	540.883	0.0686975	0.213981	0.321044	0.748177	0.999915	540.883	0.171913	0.151174	1.13719	0.25546	1	Mtmr1	53332	myotubularin related protein 1
ENSMUSG00000015217	154.754	0.0867252	0.190461	0.455344	0.648862	0.863403	154.754	0.0121719	0.187358	0.0649658	0.948201	0.97785	154.754	0.159129	0.187701	0.847778	0.396562	0.943224	154.754	-0.0745533	0.267167	-0.279051	0.780206	0.999915	154.754	0.0845757	0.190122	0.444848	0.656429	1	Hmgb3	15354	high mobility group box 3
ENSMUSG00000015224	161.624	0.18771	0.274478	0.683883	0.494049	0.766855	161.624	0.380495	0.2777	1.37016	0.170636	0.37953	161.624	-0.478379	0.27685	-1.72794	0.0839998	0.688105	161.624	0.192785	0.390455	0.493743	0.621488	0.999915	161.624	-0.285594	0.275336	-1.03726	0.299615	1	Cyp2j9	74519	cytochrome P450, family 2, subfamily j, polypeptide 9
ENSMUSG00000015243	3405.43	0.519548	0.0966188	5.3773	7.56113e-08	2.96092e-06	3405.43	0.473865	0.0962962	4.9209	8.61455e-07	1.74439e-05	3405.43	0.16045	0.0967285	1.65877	0.0971624	0.715311	3405.43	-0.0456839	0.136412	-0.334897	0.737703	0.999915	3405.43	0.114766	0.0961861	1.19317	0.232804	1	Abca1	11303	ATP-binding cassette, sub-family A (ABC1), member 1
ENSMUSG00000015247	760.291	-0.177726	0.142315	-1.24882	0.211732	0.50627	760.291	-0.203129	0.141146	-1.43914	0.150111	0.349236	760.291	0.183495	0.140924	1.30208	0.192887	0.856703	760.291	-0.025403	0.200439	-0.126737	0.899149	0.999915	760.291	0.158092	0.142535	1.10915	0.267367	1	Nipsnap3b	66536	nipsnap homolog 3B
ENSMUSG00000015289	187.528	-0.256862	0.154204	-1.66573	0.0957677	0.321449	187.528	-0.171217	0.153428	-1.11595	0.264446	0.497629	187.528	-0.100368	0.150983	-0.664761	0.506204	0.973567	187.528	0.0856446	0.21753	0.393715	0.693792	0.999915	187.528	-0.0147232	0.156599	-0.0940183	0.925095	1	Lage3	66192	L antigen family, member 3
ENSMUSG00000015290	413.161	-0.0566727	0.152464	-0.371711	0.710108	0.892738	413.161	0.076998	0.151907	0.506875	0.612243	0.798736	413.161	-0.0426855	0.151384	-0.281969	0.777968	0.998727	413.161	0.133671	0.215224	0.621078	0.534548	0.999915	413.161	0.0909851	0.152984	0.594735	0.55202	1	Ubl4a	27643	ubiquitin-like 4A
ENSMUSG00000015291	1169.16	-0.00682479	0.139483	-0.0489291	0.960976	0.988013	1169.16	0.143227	0.13936	1.02775	0.304067	0.540559	1169.16	-0.213095	0.139466	-1.52794	0.126528	0.773558	1169.16	0.150052	0.197172	0.761021	0.446645	0.999915	1169.16	-0.0630436	0.139377	-0.452324	0.651036	1	Gdi1	14567	guanosine diphosphate (GDP) dissociation inhibitor 1
ENSMUSG00000015305	650.969	0.236802	0.205644	1.15151	0.249521	0.55565	650.969	0.396753	0.206305	1.92314	0.054463	0.17818	650.969	-0.336633	0.206287	-1.63187	0.102706	0.728582	650.969	0.159951	0.291292	0.549109	0.582931	0.999915	650.969	-0.176682	0.205663	-0.859088	0.390292	1	Sash1	70097	SAM and SH3 domain containing 1
ENSMUSG00000015312	490.864	5.33588	0.326486	16.3434	4.8487e-60	2.29748e-56	490.864	5.17857	0.306715	16.884	5.90087e-64	3.49772e-60	490.864	0.710079	0.353999	2.00588	0.0448693	0.537287	490.864	-0.157309	0.447958	-0.351168	0.725462	0.999915	490.864	0.552769	0.274502	2.01372	0.0440394	0.748523	Gadd45b	17873	growth arrest and DNA-damage-inducible 45 beta
ENSMUSG00000015335	224.016	-0.187489	0.149143	-1.25711	0.208713	0.501752	224.016	-0.143625	0.150035	-0.957281	0.338425	0.573705	224.016	-0.181379	0.147448	-1.23012	0.218653	0.874499	224.016	0.043864	0.211552	0.207344	0.835741	0.999915	224.016	-0.137515	0.151701	-0.906485	0.364679	1	Zdhhc12	66220	zinc finger, DHHC domain containing 12
ENSMUSG00000015337	568.586	0.213341	0.117509	1.81552	0.0694435	0.262341	568.586	0.494261	0.117295	4.21383	2.51076e-05	0.000354424	568.586	-0.192206	0.118161	-1.62664	0.103813	0.731541	568.586	0.28092	0.166032	1.69197	0.0906521	0.999915	568.586	0.088714	0.116638	0.760592	0.446901	1	Endog	13804	endonuclease G
ENSMUSG00000015340	207.069	-0.549865	0.767607	-0.716336	0.473784	0.753205	207.069	-1.87054	0.764259	-2.44752	0.0143843	0.0672562	207.069	1.6401	0.763629	2.14776	0.0317325	0.474499	207.069	-1.32067	1.08319	-1.21924	0.222754	0.999915	207.069	0.319421	0.768233	0.415787	0.677566	1	Cybb	13058	cytochrome b-245, beta polypeptide
ENSMUSG00000015341	1213.39	-0.203168	0.11444	-1.77532	0.0758455	0.276731	1213.39	-0.0717213	0.113735	-0.630601	0.528301	0.737412	1213.39	0.019772	0.113561	0.174109	0.86178	0.998727	1213.39	0.131446	0.161345	0.814691	0.415249	0.999915	1213.39	0.151218	0.114613	1.31938	0.187041	1	Golga7	57437	golgi autoantigen, golgin subfamily a, 7
ENSMUSG00000015342	210.961	1.10407	0.195064	5.66007	1.51312e-08	6.74265e-07	210.961	1.31273	0.194394	6.75296	1.44859e-11	6.49579e-10	210.961	-0.118554	0.201365	-0.588751	0.556029	0.981725	210.961	0.20866	0.275388	0.757693	0.448635	0.999915	210.961	0.090106	0.187859	0.479647	0.631478	1	Xk	22439	X-linked Kx blood group
ENSMUSG00000015357	3801.58	0.566677	0.184479	3.07177	0.00212792	0.0210937	3801.58	0.690361	0.184612	3.73953	0.000184361	0.00200749	3801.58	-0.338022	0.18471	-1.83002	0.0672476	0.637469	3801.58	0.123684	0.260986	0.473909	0.635565	0.999915	3801.58	-0.214338	0.184381	-1.16248	0.245042	1	Clpx	270166	caseinolytic mitochondrial matrix peptidase chaperone subunit
ENSMUSG00000015363	1281.63	-0.0179213	0.138139	-0.129734	0.896777	0.9661	1281.63	0.0820225	0.137708	0.595627	0.551424	0.754311	1281.63	0.0148477	0.137701	0.107826	0.914134	0.998727	1281.63	0.0999438	0.195053	0.512392	0.608377	0.999915	1281.63	0.114791	0.138146	0.830945	0.406005	1	Trabd	67976	TraB domain containing
ENSMUSG00000015377	138.298	0.0498337	0.186928	0.266593	0.789783	0.924351	138.298	0.0804848	0.186105	0.432469	0.6654	0.830436	138.298	0.0296911	0.185791	0.159809	0.873032	0.998727	138.298	0.0306511	0.263775	0.116202	0.907493	0.999915	138.298	0.060342	0.18724	0.322271	0.747247	1	Dennd6b	69440	DENN/MADD domain containing 6B
ENSMUSG00000015461	493.799	0.327851	0.206132	1.59049	0.111724	0.353711	493.799	0.304182	0.205651	1.47912	0.139109	0.331784	493.799	0.103845	0.20624	0.503519	0.6146	0.985784	493.799	-0.0236687	0.291175	-0.081287	0.935214	0.999915	493.799	0.0801765	0.205543	0.390071	0.696484	1	Atf6b	12915	activating transcription factor 6 beta
ENSMUSG00000015468	90.1403	1.5816	0.398068	3.9732	7.09149e-05	0.00127602	90.1403	1.41436	0.395887	3.57262	0.000353428	0.00346481	90.1403	0.0900553	0.411232	0.218989	0.826658	0.998727	90.1403	-0.167248	0.561414	-0.297905	0.765775	0.999915	90.1403	-0.0771937	0.382196	-0.201974	0.839937	1	Notch4	18132	notch 4
ENSMUSG00000015474	662.673	-0.276699	0.126271	-2.19131	0.0284295	0.147169	662.673	0.0631624	0.12627	0.500217	0.616922	0.802349	662.673	-0.259691	0.125559	-2.06828	0.0386139	0.514183	662.673	0.339861	0.178574	1.9032	0.0570145	0.995095	662.673	0.0801704	0.126978	0.631371	0.527798	1	Ppt2	54397	palmitoyl-protein thioesterase 2
ENSMUSG00000015478	1100.19	-0.254119	0.101655	-2.49981	0.012426	0.0810624	1100.19	-0.0798204	0.10184	-0.783786	0.433166	0.662875	1100.19	-0.217938	0.101079	-2.15611	0.031075	0.470814	1100.19	0.174298	0.143893	1.21131	0.225777	0.999915	1100.19	-0.04364	0.102411	-0.426126	0.670016	1	Rnf5	54197	ring finger protein 5
ENSMUSG00000015488	353.3	-0.545822	0.147687	-3.69579	0.000219203	0.00325938	353.3	-0.214934	0.146321	-1.46892	0.141853	0.335962	353.3	-0.199037	0.14429	-1.37943	0.167764	0.826564	353.3	0.330888	0.207898	1.59159	0.111477	0.999915	353.3	0.131851	0.149672	0.880929	0.378356	1	Cacfd1	381356	calcium channel flower domain containing 1
ENSMUSG00000015501	109.683	0.171808	0.311938	0.550775	0.581788	0.826635	109.683	0.251994	0.307045	0.820706	0.411814	0.643289	109.683	0.230304	0.309937	0.743068	0.457441	0.960159	109.683	0.0801861	0.4377	0.183199	0.854642	0.999915	109.683	0.31049	0.309065	1.00461	0.315084	1	Hivep2	15273	human immunodeficiency virus type I enhancer binding protein 2
ENSMUSG00000015522	567.321	0.0141705	0.138161	0.102565	0.918308	0.973069	567.321	0.429119	0.138832	3.09093	0.00199531	0.0142315	567.321	-0.308694	0.138412	-2.23026	0.0257305	0.437298	567.321	0.414948	0.195864	2.11855	0.0341284	0.896871	567.321	0.106254	0.138582	0.766727	0.443244	1	Arnt	11863	aryl hydrocarbon receptor nuclear translocator
ENSMUSG00000015533	75.2007	5.051	0.557477	9.06046	1.29897e-19	3.69297e-17	75.2007	4.76013	0.613386	7.76041	8.46531e-15	5.67615e-13	75.2007	-0.732438	0.695987	-1.05237	0.292629	0.907511	75.2007	-0.290873	0.828869	-0.350928	0.725643	0.999915	75.2007	-1.02331	0.450139	-2.27332	0.0230066	0.612866	Itga2	16398	integrin alpha 2
ENSMUSG00000015536	1195.59	-0.0272016	0.171772	-0.158359	0.874174	0.957865	1195.59	-0.0740772	0.171454	-0.432052	0.665704	0.830596	1195.59	0.0636854	0.17141	0.371538	0.710237	0.995081	1195.59	-0.0468756	0.242698	-0.193144	0.846846	0.999915	1195.59	0.0168096	0.171816	0.0978349	0.922063	1	Mocs2	17434	molybdenum cofactor synthesis 2
ENSMUSG00000015542	216.166	-0.00571173	0.192962	-0.0296002	0.976386	0.991879	216.166	-0.423777	0.19225	-2.20429	0.0275036	0.109422	216.166	0.203031	0.190816	1.06402	0.287322	0.907511	216.166	-0.418065	0.272387	-1.53482	0.124828	0.999915	216.166	-0.215034	0.194381	-1.10625	0.268619	1	Nat9	66176	N-acetyltransferase 9 (GCN5-related, putative)
ENSMUSG00000015568	416.939	-0.401915	0.456165	-0.881074	0.378278	0.683256	416.939	-0.651381	0.456107	-1.42813	0.153253	0.354112	416.939	0.0888431	0.455262	0.195147	0.845278	0.998727	416.939	-0.249466	0.645073	-0.386726	0.698959	0.999915	416.939	-0.160624	0.457008	-0.351469	0.725237	1	Lpl	16956	lipoprotein lipase
ENSMUSG00000015575	638.7	0.386095	0.112214	3.44071	0.000580189	0.00730565	638.7	0.397371	0.111753	3.55581	0.000376819	0.00364883	638.7	-0.0112805	0.112743	-0.100055	0.920301	0.998727	638.7	0.0112765	0.158368	0.0712044	0.943235	0.999915	638.7	-4.05331e-06	0.111219	-3.64446e-05	0.999971	1	Atp6v0e	11974	ATPase, H+ transporting, lysosomal V0 subunit E
ENSMUSG00000015597	390.982	-0.443441	0.356739	-1.24304	0.213852	0.508656	390.982	0.249725	0.356902	0.699701	0.484114	0.702571	390.982	-0.238721	0.356435	-0.669746	0.50302	0.972857	390.982	0.693166	0.50462	1.37364	0.169554	0.999915	390.982	0.454445	0.357206	1.27222	0.203294	1	Zfp318	57908	zinc finger protein 318
ENSMUSG00000015599	31.8591	-0.16039	0.456207	-0.351574	0.725158	0.900273	31.8591	-0.362794	0.465858	-0.778764	0.436119	0.665103	31.8591	-0.219604	0.45462	-0.48305	0.62906	0.986301	31.8591	-0.202403	0.652034	-0.310418	0.756243	0.999915	31.8591	-0.422008	0.467408	-0.902869	0.366595	1	Ttbk1	106763	tau tubulin kinase 1
ENSMUSG00000015605	316.657	0.139177	0.210962	0.659726	0.50943	0.777073	316.657	0.0585972	0.210027	0.278999	0.780246	0.896955	316.657	0.0371843	0.210435	0.176702	0.859742	0.998727	316.657	-0.0805799	0.297685	-0.270689	0.78663	0.999915	316.657	-0.0433958	0.210555	-0.206102	0.836711	1	Srf	20807	serum response factor
ENSMUSG00000015647	68.0479	0.138981	0.820535	0.169378	0.865499	0.954413	68.0479	0.0414945	0.82075	0.0505568	0.959679	0.982305	68.0479	-0.0797925	0.820872	-0.0972046	0.922564	0.998727	68.0479	-0.0974864	1.16056	-0.0839993	0.933057	0.999915	68.0479	-0.177281	0.820413	-0.216087	0.82892	1	Lama5	16776	laminin, alpha 5
ENSMUSG00000015653	146.227	0.815846	0.421948	1.93352	0.053172	0.222351	146.227	0.760502	0.421942	1.80239	0.0714847	0.215561	146.227	0.0340726	0.424546	0.0802566	0.936033	0.998727	146.227	-0.0553435	0.59672	-0.0927461	0.926105	0.999915	146.227	-0.0212717	0.419328	-0.0507281	0.959542	1	Steap2	74051	six transmembrane epithelial antigen of prostate 2
ENSMUSG00000015656	15177.1	0.282941	0.192802	1.46752	0.142236	0.405756	15177.1	0.458296	0.19272	2.37804	0.0174048	0.0774849	15177.1	0.333544	0.192774	1.73024	0.0835882	0.688105	15177.1	0.175356	0.272605	0.643258	0.520057	0.999915	15177.1	0.5089	0.192748	2.64023	0.00828499	0.441836	Hspa8	15481	heat shock protein 8
ENSMUSG00000015659	51.6791	-0.302855	0.411108	-0.736679	0.461318	0.74613	51.6791	-0.23371	0.400365	-0.583742	0.559394	0.760873	51.6791	0.431074	0.400989	1.07502	0.282364	0.907511	51.6791	0.069145	0.573848	0.120494	0.904092	0.999915	51.6791	0.500218	0.410499	1.21856	0.223011	1	Serac1	321007	serine active site containing 1
ENSMUSG00000015668	243.643	0.113188	0.14571	0.776804	0.437274	0.729389	243.643	-0.0495557	0.144001	-0.344134	0.730745	0.869033	243.643	0.16987	0.144155	1.17839	0.238643	0.881303	243.643	-0.162744	0.20486	-0.794414	0.426955	0.999915	243.643	0.00712634	0.145558	0.0489589	0.960952	1	Pdzd11	72621	PDZ domain containing 11
ENSMUSG00000015671	918.24	0.0859815	0.130368	0.659532	0.509554	0.777096	918.24	-0.00718506	0.13006	-0.0552443	0.955944	0.981278	918.24	0.0323868	0.130041	0.249051	0.803322	0.998727	918.24	-0.0931666	0.18415	-0.505928	0.612908	0.999915	918.24	-0.0607799	0.130386	-0.466152	0.641107	1	Psma2	19166	proteasome subunit alpha 2
ENSMUSG00000015672	366.45	0.0342196	0.170849	0.200292	0.841252	0.944307	366.45	0.121135	0.169951	0.712767	0.47599	0.697043	366.45	-0.0298862	0.17016	-0.175636	0.86058	0.998727	366.45	0.0869155	0.240982	0.360672	0.718345	0.999915	366.45	0.0570291	0.170641	0.334206	0.738224	1	Mrpl32	75398	mitochondrial ribosomal protein L32
ENSMUSG00000015697	438.008	0.0357982	0.122461	0.292323	0.77004	0.917131	438.008	0.0353787	0.121909	0.290205	0.771659	0.89101	438.008	-0.0208267	0.121606	-0.171265	0.864016	0.998727	438.008	-0.000419517	0.172796	-0.00242781	0.998063	0.999915	438.008	-0.0212463	0.122762	-0.173069	0.862597	1	Setdb1	84505	SET domain, bifurcated 1
ENSMUSG00000015711	241.032	-0.571039	0.201526	-2.83358	0.00460303	0.0376913	241.032	-0.568305	0.197587	-2.87623	0.00402454	0.025191	241.032	0.296053	0.195755	1.51236	0.130442	0.778619	241.032	0.00273346	0.282229	0.00968527	0.992272	0.999915	241.032	0.298787	0.203305	1.46965	0.141657	1	Prune1	229589	prune exopolyphosphatase
ENSMUSG00000015714	5091.53	-0.116173	0.118625	-0.979328	0.327418	0.638719	5091.53	-0.0819384	0.118562	-0.691101	0.489502	0.707285	5091.53	-0.0141485	0.118495	-0.119402	0.904957	0.998727	5091.53	0.0342349	0.167717	0.204123	0.838257	0.999915	5091.53	0.0200863	0.118692	0.16923	0.865616	1	Cers2	76893	ceramide synthase 2
ENSMUSG00000015733	957.37	0.256192	0.134773	1.90092	0.0573131	0.234997	957.37	0.139944	0.134084	1.0437	0.296622	0.532923	957.37	0.128646	0.134489	0.956555	0.338792	0.927842	957.37	-0.116248	0.190111	-0.611474	0.540886	0.999915	957.37	0.0123981	0.134368	0.0922692	0.926484	1	Capza2	12343	capping protein (actin filament) muscle Z-line, alpha 2
ENSMUSG00000015745	64.5252	0.121331	0.436279	0.278105	0.780932	0.920858	64.5252	-0.764063	0.432679	-1.76589	0.0774148	0.22671	64.5252	0.828349	0.42997	1.92653	0.0540385	0.58405	64.5252	-0.885394	0.614452	-1.44095	0.149599	0.999915	64.5252	-0.0570462	0.43895	-0.129961	0.896598	1	Plekho1	67220	pleckstrin homology domain containing, family O member 1
ENSMUSG00000015747	159.954	0.382629	0.519945	0.735902	0.461791	0.746373	159.954	-0.182243	0.519788	-0.35061	0.725881	0.866001	159.954	-1.90265	0.519023	-3.66584	0.000246528	0.0311124	159.954	-0.564871	0.735202	-0.768321	0.442297	0.999915	159.954	-2.46753	0.520709	-4.73878	2.1501e-06	0.00301287	Vps45	22365	vacuolar protein sorting 45
ENSMUSG00000015748	173.335	0.194466	0.272919	0.712541	0.47613	0.755041	173.335	0.0686224	0.271118	0.253109	0.800184	0.907429	173.335	0.309602	0.271953	1.13844	0.254937	0.890635	173.335	-0.125844	0.384695	-0.327127	0.743572	0.999915	173.335	0.183758	0.272088	0.675363	0.499445	1	Prpf3	70767	pre-mRNA processing factor 3
ENSMUSG00000015749	324.373	0.253314	0.157003	1.61343	0.106651	0.343231	324.373	0.359098	0.155583	2.30808	0.0209946	0.0892724	324.373	0.214207	0.15692	1.36507	0.172231	0.831232	324.373	0.105784	0.221034	0.478587	0.632233	0.999915	324.373	0.319991	0.155667	2.05561	0.0398197	0.731778	Anp32e	66471	acidic (leucine-rich) nuclear phosphoprotein 32 family, member E
ENSMUSG00000015750	1300.68	-0.134678	0.119164	-1.13019	0.258396	0.565434	1300.68	-0.0653441	0.119046	-0.548896	0.583077	0.776768	1300.68	-0.0471035	0.118708	-0.396803	0.691513	0.993001	1300.68	0.0693338	0.16844	0.411623	0.680616	0.999915	1300.68	0.0222302	0.119501	0.186025	0.852425	1	Aph1a	226548	aph1 homolog A, gamma secretase subunit
ENSMUSG00000015755	1582.11	0.102815	0.135995	0.756018	0.449639	0.738961	1582.11	-0.0603848	0.13651	-0.442349	0.658237	0.825875	1582.11	-0.232067	0.136086	-1.7053	0.0881388	0.695999	1582.11	-0.1632	0.19269	-0.846953	0.397021	0.999915	1582.11	-0.395267	0.136419	-2.89744	0.00376216	0.332473	Tab2	68652	TGF-beta activated kinase 1/MAP3K7 binding protein 2
ENSMUSG00000015757	257.913	0.209335	0.168305	1.24378	0.213579	0.508376	257.913	0.346494	0.166968	2.07521	0.0379675	0.138245	257.913	-0.0095995	0.168045	-0.0571246	0.954446	0.998858	257.913	0.137159	0.237076	0.578545	0.562896	0.999915	257.913	0.127559	0.16723	0.762779	0.445595	1	Ppil4	67418	peptidylprolyl isomerase (cyclophilin)-like 4
ENSMUSG00000015759	986.214	-0.0917143	0.145426	-0.630661	0.528262	0.789948	986.214	-0.0376488	0.145477	-0.258795	0.795793	0.905048	986.214	-0.159241	0.145051	-1.09783	0.272279	0.901428	986.214	0.0540655	0.205699	0.262837	0.792676	0.999915	986.214	-0.105176	0.145851	-0.721122	0.470834	1	Cnih1	12793	cornichon family AMPA receptor auxiliary protein 1
ENSMUSG00000015776	347.622	-0.00615572	0.182245	-0.0337772	0.973055	0.990773	347.622	0.148485	0.180134	0.824306	0.409766	0.641638	347.622	0.166592	0.180718	0.921835	0.356615	0.933437	347.622	0.154641	0.256245	0.60349	0.546183	0.999915	347.622	0.321233	0.181665	1.76827	0.0770158	0.902981	Med22	20933	mediator complex subunit 22
ENSMUSG00000015790	462.141	-0.364121	0.195	-1.86729	0.0618613	0.245906	462.141	-0.216565	0.194869	-1.11133	0.266425	0.500081	462.141	-0.114878	0.194435	-0.590832	0.554633	0.981692	462.141	0.147557	0.275679	0.535248	0.592479	0.999915	462.141	0.0326784	0.195433	0.16721	0.867205	1	Surf1	20930	surfeit gene 1
ENSMUSG00000015804	195.681	-0.152388	0.167624	-0.909108	0.363293	0.671025	195.681	-0.409257	0.164731	-2.48439	0.0129774	0.0622592	195.681	0.234417	0.162693	1.44085	0.149626	0.803174	195.681	-0.256869	0.235019	-1.09297	0.274407	0.999915	195.681	-0.0224521	0.169603	-0.13238	0.894683	1	Med28	66999	mediator complex subunit 28
ENSMUSG00000015806	4776.16	-0.0122956	0.131402	-0.0935727	0.925449	0.975468	4776.16	-0.107682	0.131391	-0.819554	0.41247	0.643942	4776.16	-0.00460623	0.131319	-0.0350765	0.972019	0.999281	4776.16	-0.0953862	0.185822	-0.51332	0.607728	0.999915	4776.16	-0.0999925	0.131473	-0.760557	0.446922	1	Qdpr	110391	quinoid dihydropteridine reductase
ENSMUSG00000015837	6525.14	-0.0998682	0.131738	-0.758082	0.448402	0.738077	6525.14	-0.44107	0.131693	-3.34922	0.000810383	0.00686099	6525.14	0.169553	0.131599	1.2884	0.197605	0.859645	6525.14	-0.341202	0.186274	-1.83172	0.0669929	0.999915	6525.14	-0.171649	0.131832	-1.30203	0.192906	1	Sqstm1	18412	sequestosome 1
ENSMUSG00000015839	724.084	-0.495899	0.181829	-2.72729	0.00638566	0.0485413	724.084	-0.748028	0.179691	-4.16287	3.14279e-05	0.000431216	724.084	0.592981	0.179292	3.30734	0.000941865	0.0680738	724.084	-0.252128	0.255637	-0.986274	0.323999	0.999915	724.084	0.340853	0.182221	1.87055	0.0614081	0.83765	Nfe2l2	18024	nuclear factor, erythroid derived 2, like 2
ENSMUSG00000015843	63.5315	-1.55284	0.294493	-5.27292	1.34269e-07	4.89394e-06	63.5315	-0.857999	0.277379	-3.09323	0.00197989	0.0141428	63.5315	-0.00055148	0.264301	-0.00208656	0.998335	0.999918	63.5315	0.694838	0.404556	1.71753	0.0858816	0.999915	63.5315	0.694287	0.306285	2.2668	0.0234022	0.614475	Rxrg	20183	retinoid X receptor gamma
ENSMUSG00000015846	7359.42	-0.0832755	0.111401	-0.747527	0.454745	0.741942	7359.42	-0.0378339	0.111427	-0.33954	0.734203	0.871338	7359.42	-0.140368	0.111351	-1.26059	0.207456	0.869122	7359.42	0.0454415	0.157563	0.288402	0.773039	0.999915	7359.42	-0.0949267	0.111477	-0.851533	0.394473	1	Rxra	20181	retinoid X receptor alpha
ENSMUSG00000015850	72.6678	-0.847932	0.52472	-1.61597	0.106101	0.341993	72.6678	-0.43388	0.524748	-0.826834	0.408331	0.640453	72.6678	-0.285644	0.526798	-0.542227	0.587662	0.983458	72.6678	0.414052	0.742086	0.557958	0.576873	0.999915	72.6678	0.128408	0.522661	0.24568	0.80593	1	Adamtsl4	229595	ADAMTS-like 4
ENSMUSG00000015854	652.487	-0.290106	0.389843	-0.744161	0.456779	0.742579	652.487	-0.653853	0.388965	-1.68101	0.0927613	0.255147	652.487	0.584313	0.388808	1.50283	0.132882	0.778619	652.487	-0.363747	0.550701	-0.660517	0.508922	0.999915	652.487	0.220565	0.39	0.565551	0.571699	1	Cd5l	11801	CD5 antigen-like
ENSMUSG00000015869	886.544	-0.298695	0.132469	-2.25482	0.0241444	0.130947	886.544	-0.496647	0.132467	-3.74921	0.000177392	0.0019472	886.544	0.0380855	0.131226	0.290228	0.771642	0.998727	886.544	-0.197952	0.187338	-1.05666	0.290669	0.999915	886.544	-0.159867	0.133699	-1.19572	0.231806	1	Prpsap1	67763	phosphoribosyl pyrophosphate synthetase-associated protein 1
ENSMUSG00000015882	169.129	-0.125873	0.267505	-0.470544	0.637966	0.855537	169.129	0.300656	0.266433	1.12845	0.25913	0.491858	169.129	-0.205861	0.266225	-0.773259	0.439369	0.951005	169.129	0.426529	0.377552	1.12972	0.258593	0.999915	169.129	0.220668	0.267712	0.824274	0.409784	1	Lcorl	209707	ligand dependent nuclear receptor corepressor-like
ENSMUSG00000015889	601.168	-0.0200181	0.165965	-0.120616	0.903995	0.968372	601.168	0.148969	0.165576	0.8997	0.36828	0.602428	601.168	-0.156907	0.165894	-0.945824	0.344238	0.930599	601.168	0.168987	0.234436	0.720825	0.471017	0.999915	601.168	0.0120802	0.165648	0.0729273	0.941864	1	Lta4h	16993	leukotriene A4 hydrolase
ENSMUSG00000015890	2432.46	-0.372262	0.147185	-2.52921	0.0114321	0.0759734	2432.46	-0.429947	0.147176	-2.9213	0.00348572	0.0225533	2432.46	-0.0481665	0.146804	-0.328102	0.742835	0.998197	2432.46	-0.0576853	0.208145	-0.27714	0.781673	0.999915	2432.46	-0.105852	0.147557	-0.717363	0.47315	1	Amdhd1	71761	amidohydrolase domain containing 1
ENSMUSG00000015932	3227.04	0.344901	0.098453	3.5032	0.000459701	0.0059951	3227.04	0.433667	0.0983942	4.40744	1.04597e-05	0.000165022	3227.04	-0.0992484	0.0986017	-1.00656	0.314147	0.919418	3227.04	0.0887664	0.139192	0.637726	0.523652	0.999915	3227.04	-0.0104821	0.0982452	-0.106694	0.915032	1	Dstn	56431	destrin
ENSMUSG00000015937	1107.82	0.106555	0.111153	0.958629	0.337746	0.648528	1107.82	0.0774705	0.111051	0.697615	0.485418	0.70353	1107.82	-0.0445874	0.110929	-0.401947	0.687723	0.993001	1107.82	-0.0290843	0.157122	-0.185107	0.853145	0.999915	1107.82	-0.0736718	0.111275	-0.66207	0.507927	1	Macroh2a1	26914	macroH2A.1 histone
ENSMUSG00000015942	112.884	0.362142	0.221048	1.6383	0.10136	0.331989	112.884	0.801127	0.225787	3.54816	0.00038794	0.0037311	112.884	-0.538116	0.226986	-2.3707	0.0177545	0.375775	112.884	0.438985	0.315978	1.38929	0.164745	0.999915	112.884	-0.0991316	0.219816	-0.450975	0.652008	1	Gtf2ird2	114674	GTF2I repeat domain containing 2
ENSMUSG00000015943	165.461	-0.0892425	0.162109	-0.55051	0.58197	0.826691	165.461	-0.135889	0.159583	-0.851529	0.394476	0.627515	165.461	0.0864486	0.158408	0.545735	0.585248	0.983452	165.461	-0.0466468	0.227477	-0.205061	0.837524	0.999915	165.461	0.0398017	0.163257	0.243797	0.807388	1	Bola1	69168	bolA-like 1 (E. coli)
ENSMUSG00000015944	75.1618	0.946126	0.582598	1.62398	0.104381	0.338297	75.1618	-0.3834	0.579031	-0.662141	0.507881	0.722603	75.1618	0.210673	0.577361	0.36489	0.715194	0.995404	75.1618	-1.32953	0.821399	-1.61861	0.105531	0.999915	75.1618	-1.11885	0.584253	-1.91502	0.0554904	0.81706	Castor2	80909	cytosolic arginine sensor for mTORC1 subunit 2
ENSMUSG00000015950	64.8538	0.829574	0.390707	2.12326	0.0337317	0.165059	64.8538	0.364545	0.385061	0.946721	0.343781	0.579078	64.8538	0.248818	0.391283	0.635904	0.524839	0.976589	64.8538	-0.465028	0.548565	-0.847718	0.396595	0.999915	64.8538	-0.216211	0.384476	-0.562352	0.573876	1	Ncf1	17969	neutrophil cytosolic factor 1
ENSMUSG00000015961	796.17	0.0269555	0.103284	0.260984	0.794105	0.925795	796.17	0.0853968	0.102543	0.83279	0.404963	0.637599	796.17	-0.00695422	0.102624	-0.0677643	0.945973	0.998858	796.17	0.0584413	0.145543	0.401541	0.688022	0.999915	796.17	0.0514871	0.103204	0.498887	0.617859	1	Adss	11566	adenylosuccinate synthetase, non muscle
ENSMUSG00000015966	118.087	-0.111071	0.250435	-0.443511	0.657396	0.86829	118.087	0.0973949	0.245853	0.39615	0.691994	0.847115	118.087	0.0857809	0.246442	0.348077	0.727782	0.997835	118.087	0.208465	0.350944	0.594014	0.552503	0.999915	118.087	0.294246	0.249855	1.17767	0.23893	1	Il17rb	50905	interleukin 17 receptor B
ENSMUSG00000015968	49.4302	-0.0444925	0.323726	-0.137439	0.890684	0.964485	49.4302	-0.581143	0.327087	-1.77672	0.0756138	0.22315	49.4302	-0.235973	0.323372	-0.729727	0.465557	0.96206	49.4302	-0.536651	0.4602	-1.16612	0.243564	0.999915	49.4302	-0.772624	0.327437	-2.35961	0.0182941	0.574713	Cacna1d	12289	calcium channel, voltage-dependent, L type, alpha 1D subunit
ENSMUSG00000015970	2391.42	-0.276324	0.160626	-1.72029	0.0853795	0.298933	2391.42	-0.362373	0.160177	-2.26233	0.0236771	0.0978402	2391.42	0.324159	0.160098	2.02476	0.0428924	0.531631	2391.42	-0.086049	0.226842	-0.379334	0.70444	0.999915	2391.42	0.23811	0.160705	1.48166	0.138431	1	Chdh	218865	choline dehydrogenase
ENSMUSG00000015971	436.693	0.212646	0.11527	1.84477	0.0650708	0.253628	436.693	0.287762	0.114883	2.50483	0.0122512	0.0595139	436.693	-0.0480758	0.115491	-0.416275	0.677209	0.992195	436.693	0.0751164	0.162743	0.461565	0.644393	0.999915	436.693	0.0270405	0.114661	0.23583	0.813564	1	Actr8	56249	ARP8 actin-related protein 8
ENSMUSG00000015994	391.114	0.0204876	0.124937	0.163984	0.869744	0.956105	391.114	0.0321414	0.123849	0.25952	0.795234	0.90464	391.114	0.0240702	0.124211	0.193785	0.846344	0.998727	391.114	0.0116538	0.17592	0.0662449	0.947183	0.999915	391.114	0.0357239	0.124578	0.28676	0.774296	1	Fnta	14272	farnesyltransferase, CAAX box, alpha
ENSMUSG00000016018	469.966	0.370853	0.13191	2.81141	0.00493256	0.0396616	469.966	0.289451	0.130842	2.21221	0.0269521	0.107734	469.966	0.104474	0.132221	0.790146	0.429443	0.94906	469.966	-0.0814022	0.185796	-0.438127	0.661294	0.999915	469.966	0.023072	0.130528	0.176759	0.859698	1	Mtrex	72198	Mtr4 exosome RNA helicase
ENSMUSG00000016024	3064.51	0.75633	0.234773	3.22153	0.00127506	0.0138782	3064.51	0.902981	0.234982	3.84276	0.000121658	0.00141984	3064.51	-0.406792	0.235103	-1.73027	0.0835817	0.688105	3064.51	0.146651	0.332167	0.441498	0.658852	0.999915	3064.51	-0.260141	0.234652	-1.10862	0.267593	1	Lbp	16803	lipopolysaccharide binding protein
ENSMUSG00000016028	484.815	1.25989	0.333921	3.77301	0.000161293	0.00252231	484.815	2.18051	0.335186	6.50537	7.75048e-11	3.16589e-09	484.815	-0.394671	0.337582	-1.16911	0.242358	0.883054	484.815	0.920622	0.473131	1.94581	0.0516778	0.964364	484.815	0.52595	0.331498	1.58658	0.112607	0.9823	Celsr1	12614	cadherin, EGF LAG seven-pass G-type receptor 1
ENSMUSG00000016087	33.4388	-0.350821	0.453981	-0.772767	0.43966	0.731142	33.4388	-0.60091	0.454871	-1.32105	0.186483	0.400735	33.4388	0.0404219	0.444051	0.09103	0.927469	0.998727	33.4388	-0.250088	0.642656	-0.389148	0.697167	0.999915	33.4388	-0.209667	0.46457	-0.451313	0.651764	1	Fli1	14247	Friend leukemia integration 1
ENSMUSG00000016128	399.245	-0.077681	0.249248	-0.311662	0.755298	0.910436	399.245	0.0206875	0.248205	0.0833485	0.933574	0.972403	399.245	0.152376	0.248193	0.613942	0.539254	0.97935	399.245	0.0983686	0.351753	0.279652	0.779744	0.999915	399.245	0.250744	0.24926	1.00596	0.314437	1	Stard13	243362	StAR-related lipid transfer (START) domain containing 13
ENSMUSG00000016181	145.769	0.387749	0.282737	1.37141	0.170246	0.448074	145.769	0.64521	0.28512	2.26294	0.0236393	0.0977122	145.769	-0.354798	0.284574	-1.24677	0.212483	0.872539	145.769	0.25746	0.401539	0.641183	0.521404	0.999915	145.769	-0.097338	0.283286	-0.343604	0.731144	1	Utp25	215193	UTP25 small subunit processome component
ENSMUSG00000016194	6515.54	-0.0130447	0.111362	-0.117138	0.906751	0.969862	6515.54	-0.0768028	0.111379	-0.689564	0.490468	0.708105	6515.54	-0.0768248	0.111304	-0.690223	0.490054	0.9689	6515.54	-0.0637581	0.157502	-0.404809	0.685618	0.999915	6515.54	-0.140583	0.111437	-1.26155	0.207111	1	Hsd11b1	15483	hydroxysteroid 11-beta dehydrogenase 1
ENSMUSG00000016239	30.8521	0.0447639	0.442409	0.101182	0.919406	0.973219	30.8521	1.13771	0.448626	2.53599	0.011213	0.0556734	30.8521	-0.729983	0.453957	-1.60805	0.107825	0.742853	30.8521	1.09295	0.630072	1.73464	0.082805	0.999915	30.8521	0.362963	0.436937	0.830698	0.406144	1	Lonrf3	74365	LON peptidase N-terminal domain and ring finger 3
ENSMUSG00000016252	978.989	0.0143528	0.162303	0.088432	0.929533	0.977533	978.989	-0.149591	0.162124	-0.922693	0.356167	0.591877	978.989	0.0739845	0.161907	0.456956	0.647702	0.989582	978.989	-0.163944	0.229405	-0.714649	0.474826	0.999915	978.989	-0.0899595	0.16252	-0.55353	0.5799	1	Atp5e	67126	ATP synthase, H+ transporting, mitochondrial F1 complex, epsilon subunit
ENSMUSG00000016253	402.895	-0.155868	0.158702	-0.982145	0.326028	0.637306	402.895	-0.309075	0.159676	-1.93564	0.0529122	0.174634	402.895	-0.0140545	0.157578	-0.0891906	0.92893	0.998727	402.895	-0.153207	0.225128	-0.68053	0.496169	0.999915	402.895	-0.167261	0.160785	-1.04028	0.298211	1	Nelfcd	57314	negative elongation factor complex member C/D, Th1l
ENSMUSG00000016256	2880.35	-0.061719	0.239891	-0.257279	0.796963	0.927143	2880.35	-0.533608	0.239837	-2.22488	0.0260896	0.105172	2880.35	0.272677	0.239712	1.13752	0.255321	0.890635	2880.35	-0.471889	0.339219	-1.3911	0.164194	0.999915	2880.35	-0.199213	0.240016	-0.829996	0.406541	1	Ctsz	64138	cathepsin Z
ENSMUSG00000016257	610.828	0.222732	0.167207	1.33207	0.182837	0.466735	610.828	0.528176	0.166923	3.16419	0.00155513	0.0116908	610.828	-0.124037	0.167781	-0.739278	0.459738	0.960159	610.828	0.305444	0.236265	1.2928	0.19608	0.999915	610.828	0.181407	0.166346	1.09054	0.275474	1	Prelid3b	66390	PRELI domain containing 3B
ENSMUSG00000016308	270.158	0.133548	0.189033	0.706479	0.47989	0.758128	270.158	0.18389	0.188753	0.974239	0.329938	0.565288	270.158	-0.0213076	0.188728	-0.112901	0.910109	0.998727	270.158	0.0503426	0.267135	0.188454	0.850521	0.999915	270.158	0.0290349	0.189057	0.153577	0.877943	1	Ube2a	22209	ubiquitin-conjugating enzyme E2A
ENSMUSG00000016319	6855.43	0.364557	0.0947507	3.84754	0.000119312	0.00194444	6855.43	0.497104	0.0946583	5.25156	1.50812e-07	3.63445e-06	6855.43	-0.0198143	0.0948061	-0.208998	0.83445	0.998727	6855.43	0.132548	0.133932	0.989661	0.32234	0.999915	6855.43	0.112733	0.0946029	1.19165	0.233399	1	Slc25a5	11740	solute carrier family 25 (mitochondrial carrier, adenine nucleotide translocator), member 5
ENSMUSG00000016344	1079.03	-0.272606	0.144977	-1.88034	0.0600622	0.241699	1079.03	-0.197319	0.144758	-1.36309	0.172854	0.382551	1079.03	-0.0700909	0.144146	-0.486249	0.626791	0.986301	1079.03	0.0752869	0.204874	0.367479	0.713262	0.999915	1079.03	0.00519596	0.145586	0.03569	0.97153	1	Ppdpf	66496	pancreatic progenitor cell differentiation and proliferation factor
ENSMUSG00000016356	33.7196	1.85728	0.575498	3.22726	0.00124981	0.0136556	33.7196	1.5253	0.56769	2.68686	0.00721272	0.0396937	33.7196	0.183484	0.587486	0.31232	0.754797	0.998727	33.7196	-0.331982	0.808374	-0.410679	0.681308	0.999915	33.7196	-0.1485	0.555275	-0.267436	0.789134	1	Col20a1	73368	collagen, type XX, alpha 1
ENSMUSG00000016382	1157.6	-0.0068553	0.116605	-0.0587906	0.953119	0.985935	1157.6	-0.15704	0.11595	-1.35438	0.175615	0.385719	1157.6	0.16926	0.11586	1.4609	0.144042	0.796427	1157.6	-0.150185	0.164442	-0.9133	0.361085	0.999915	1157.6	0.0190754	0.116695	0.163464	0.870153	1	Pls3	102866	plastin 3 (T-isoform)
ENSMUSG00000016409	166.438	-0.161101	0.216262	-0.744934	0.456311	0.742388	166.438	0.288848	0.214221	1.34837	0.17754	0.388327	166.438	-0.0626842	0.214308	-0.292496	0.769907	0.998727	166.438	0.449949	0.3044	1.47815	0.139368	0.999915	166.438	0.387264	0.216175	1.79144	0.0732233	0.890779	Nkap	67050	NFKB activating protein
ENSMUSG00000016427	422.839	-0.0204894	0.14069	-0.145636	0.884209	0.962454	422.839	-0.0379843	0.140076	-0.27117	0.78626	0.89974	422.839	0.00154052	0.1397	0.0110273	0.991202	0.999706	422.839	-0.0174949	0.198532	-0.0881214	0.92978	0.999915	422.839	-0.0159544	0.141062	-0.113102	0.90995	1	Ndufa1	54405	NADH:ubiquinone oxidoreductase subunit A1
ENSMUSG00000016477	145.651	0.0328551	0.193658	0.169655	0.865281	0.9543	145.651	0.0681111	0.191382	0.355891	0.721922	0.862946	145.651	0.0271412	0.191574	0.141675	0.887337	0.998727	145.651	0.035256	0.272269	0.129489	0.89697	0.999915	145.651	0.062397	0.193469	0.322518	0.747061	1	E2f3	13557	E2F transcription factor 3
ENSMUSG00000016481	673.277	-0.105997	0.133865	-0.79182	0.428465	0.72181	673.277	-0.0832082	0.133062	-0.625334	0.531752	0.740284	673.277	-0.0134355	0.132689	-0.101255	0.919348	0.998727	673.277	0.0227889	0.188747	0.120738	0.903898	0.999915	673.277	0.00935335	0.134235	0.0696792	0.944449	1	Cr1l	12946	complement component (3b/4b) receptor 1-like
ENSMUSG00000016487	448.497	-0.116921	0.205695	-0.56842	0.56975	0.819571	448.497	-0.375666	0.204645	-1.8357	0.0664019	0.204755	448.497	0.306955	0.204172	1.50341	0.132732	0.778619	448.497	-0.258745	0.290155	-0.891747	0.372529	0.999915	448.497	0.0482105	0.206164	0.233845	0.815105	1	Ppfibp1	67533	PTPRF interacting protein, binding protein 1 (liprin beta 1)
ENSMUSG00000016493	62.4802	-0.255954	0.314141	-0.814776	0.415201	0.711094	62.4802	0.0245413	0.306553	0.0800557	0.936193	0.973065	62.4802	0.0303225	0.308726	0.0982184	0.921759	0.998727	62.4802	0.280496	0.43893	0.639044	0.522794	0.999915	62.4802	0.310818	0.312006	0.996192	0.319157	1	Cd46	17221	CD46 antigen, complement regulatory protein
ENSMUSG00000016494	52.2512	0.620566	0.360443	1.72168	0.085128	0.298494	52.2512	0.0859106	0.359184	0.239183	0.810964	0.912014	52.2512	0.225202	0.362487	0.62127	0.534422	0.977725	52.2512	-0.534655	0.508854	-1.05071	0.293394	0.999915	52.2512	-0.309453	0.357121	-0.866523	0.386203	1	Cd34	12490	CD34 antigen
ENSMUSG00000016495	56.6927	-0.54708	0.356224	-1.53578	0.124593	0.377584	56.6927	-1.51738	0.349804	-4.33778	1.43926e-05	0.000219755	56.6927	0.495617	0.336375	1.47341	0.140641	0.788743	56.6927	-0.970295	0.499258	-1.94347	0.051959	0.964364	56.6927	-0.474678	0.368932	-1.28663	0.198224	1	Plgrkt	67759	plasminogen receptor, C-terminal lysine transmembrane protein
ENSMUSG00000016496	33.0006	-1.69396	0.51195	-3.30884	0.000936826	0.0107612	33.0006	-2.78146	0.51655	-5.3847	7.25666e-08	1.84863e-06	33.0006	0.750893	0.459987	1.63242	0.10259	0.728472	33.0006	-1.0875	0.727266	-1.49533	0.134829	0.999915	33.0006	-0.336609	0.563319	-0.597545	0.550144	1	Cd274	60533	CD274 antigen
ENSMUSG00000016503	170.531	-0.047884	0.16381	-0.292314	0.770047	0.917131	170.531	-0.351421	0.160988	-2.1829	0.0290431	0.113952	170.531	0.25434	0.159394	1.59567	0.110563	0.747774	170.531	-0.303537	0.229676	-1.32159	0.186305	0.999915	170.531	-0.0491968	0.165361	-0.297511	0.766077	1	Gtf3a	66596	general transcription factor III A
ENSMUSG00000016510	351.035	0.191639	0.189399	1.01182	0.311622	0.624653	351.035	-0.187996	0.187775	-1.00118	0.316742	0.552724	351.035	0.230668	0.186912	1.2341	0.217165	0.873177	351.035	-0.379634	0.266705	-1.42342	0.154613	0.999915	351.035	-0.148966	0.190251	-0.782999	0.433628	1	Mtif3	76366	mitochondrial translational initiation factor 3
ENSMUSG00000016520	449.65	-0.0719269	0.164164	-0.438142	0.661284	0.869944	449.65	0.688162	0.164518	4.1829	2.87809e-05	0.000398754	449.65	-0.59205	0.165397	-3.57956	0.000344169	0.0374334	449.65	0.760089	0.232413	3.27042	0.00107386	0.234878	449.65	0.168039	0.163277	1.02916	0.303404	1	Lnx2	140887	ligand of numb-protein X 2
ENSMUSG00000016528	1028.19	0.242431	0.129036	1.87879	0.0602736	0.24206	1028.19	-0.157726	0.128737	-1.22518	0.220507	0.44461	1028.19	0.260755	0.128746	2.02535	0.0428313	0.531429	1028.19	-0.400157	0.182273	-2.19537	0.0281369	0.865811	1028.19	-0.139402	0.129027	-1.08041	0.27996	1	Mapkapk2	17164	MAP kinase-activated protein kinase 2
ENSMUSG00000016534	10937.5	0.130827	0.122512	1.06787	0.285579	0.595227	10937.5	0.179445	0.122493	1.46494	0.142939	0.337537	10937.5	-0.0680327	0.122504	-0.555351	0.578654	0.981725	10937.5	0.0486183	0.173245	0.280634	0.778991	0.999915	10937.5	-0.0194145	0.122501	-0.158484	0.874076	1	Lamp2	16784	lysosomal-associated membrane protein 2
ENSMUSG00000016541	929.632	0.144908	0.151342	0.957489	0.338321	0.648927	929.632	-0.0583358	0.151026	-0.386262	0.699303	0.849952	929.632	0.114881	0.150989	0.760857	0.446743	0.955509	929.632	-0.203244	0.213807	-0.950596	0.341809	0.999915	929.632	-0.0883629	0.151379	-0.583719	0.559409	1	Atxn10	54138	ataxin 10
ENSMUSG00000016554	1263.35	0.708282	0.405781	1.74548	0.0809015	0.28808	1263.35	0.52539	0.405781	1.29476	0.195403	0.41257	1263.35	-0.246471	0.40586	-0.607281	0.543664	0.979942	1263.35	-0.182892	0.573861	-0.318704	0.749951	0.999915	1263.35	-0.429364	0.405702	-1.05832	0.289908	1	Eif3d	55944	eukaryotic translation initiation factor 3, subunit D
ENSMUSG00000016559	2481.44	0.501527	0.11516	4.35505	1.33036e-05	0.000306998	2481.44	0.431634	0.115045	3.75188	0.000175513	0.00193255	2481.44	-0.00708699	0.115359	-0.0614342	0.951013	0.998858	2481.44	-0.0698931	0.162779	-0.429373	0.667651	0.999915	2481.44	-0.0769802	0.114845	-0.670295	0.502669	1	H3f3b	15081	H3.3 histone B
ENSMUSG00000016619	665.071	0.378262	0.0970195	3.89882	9.6661e-05	0.00165746	665.071	0.332701	0.0964575	3.44919	0.000562261	0.00507037	665.071	0.0133	0.0971298	0.13693	0.891086	0.998727	665.071	-0.0455613	0.13681	-0.333027	0.739114	0.999915	665.071	-0.0322613	0.0963466	-0.334847	0.737741	1	Nup50	18141	nucleoporin 50
ENSMUSG00000016624	79.4523	0.915317	1.53087	0.597905	0.549903	0.80603	79.4523	4.73113	1.50755	3.1383	0.00169933	0.0125031	79.4523	-1.64623	1.5264	-1.07851	0.280807	0.907154	79.4523	3.81581	2.14855	1.776	0.0757332	0.999915	79.4523	2.16957	1.51208	1.43482	0.151337	1	Phf21b	271305	PHD finger protein 21B
ENSMUSG00000016637	94.8395	-0.085888	0.212742	-0.403719	0.686419	0.882787	94.8395	-0.268567	0.208805	-1.28621	0.19837	0.416516	94.8395	0.197565	0.207689	0.951256	0.341475	0.927842	94.8395	-0.182679	0.298092	-0.612829	0.539989	0.999915	94.8395	0.0148858	0.213832	0.0696147	0.9445	1	Ift27	67042	intraflagellar transport 27
ENSMUSG00000016664	814.498	-0.346608	0.144874	-2.39248	0.0167351	0.100333	814.498	-0.416645	0.144095	-2.89145	0.00383464	0.0242804	814.498	0.0995316	0.143655	0.692852	0.488403	0.968652	814.498	-0.0700364	0.204333	-0.342756	0.731782	0.999915	814.498	0.0294951	0.145311	0.202979	0.839151	1	Pacsin2	23970	protein kinase C and casein kinase substrate in neurons 2
ENSMUSG00000016756	3197.02	-0.148458	0.175553	-0.84566	0.397742	0.697324	3197.02	0.0644661	0.175503	0.367323	0.713378	0.857988	3197.02	-0.161222	0.175436	-0.91898	0.358106	0.933449	3197.02	0.212924	0.248234	0.857757	0.391026	0.999915	3197.02	0.0517023	0.17562	0.294399	0.768453	1	Cmah	12763	cytidine monophospho-N-acetylneuraminic acid hydroxylase
ENSMUSG00000016757	178.981	-0.0986394	0.200994	-0.490757	0.623598	0.848523	178.981	-0.291744	0.199912	-1.45936	0.144465	0.339826	178.981	0.118407	0.198069	0.597808	0.549968	0.979942	178.981	-0.193105	0.283485	-0.681183	0.495755	0.999915	178.981	-0.0746982	0.202811	-0.368314	0.712639	1	Ttll12	223723	tubulin tyrosine ligase-like family, member 12
ENSMUSG00000016758	72.0033	-0.817303	0.321216	-2.5444	0.0109466	0.0736423	72.0033	-0.482633	0.322245	-1.49772	0.134206	0.32428	72.0033	-0.43133	0.312239	-1.38141	0.167153	0.825752	72.0033	0.33467	0.454996	0.735544	0.462008	0.999915	72.0033	-0.0966603	0.330951	-0.292068	0.770234	1	Bik	12124	BCL2-interacting killer
ENSMUSG00000016831	752.371	0.238702	0.106659	2.23799	0.0252219	0.135141	752.371	0.306378	0.106651	2.87272	0.00406957	0.0253946	752.371	-0.116717	0.106976	-1.09106	0.275246	0.906084	752.371	0.0676757	0.150833	0.44868	0.653662	0.999915	752.371	-0.0490413	0.106333	-0.461204	0.644652	1	Tox4	268741	TOX high mobility group box family member 4
ENSMUSG00000016833	262.979	-0.0971503	0.163755	-0.593267	0.553003	0.808554	262.979	-0.280892	0.164093	-1.71178	0.0869367	0.245274	262.979	-0.0069245	0.162725	-0.0425534	0.966058	0.998858	262.979	-0.183741	0.231824	-0.792591	0.428016	0.999915	262.979	-0.190666	0.165114	-1.15475	0.248193	1	Mrps18c	68735	mitochondrial ribosomal protein S18C
ENSMUSG00000016921	1858.11	0.401018	0.118693	3.37861	0.00072853	0.00881367	1858.11	0.38637	0.118666	3.25595	0.00113015	0.00906093	1858.11	-0.0291934	0.118924	-0.245479	0.806086	0.998727	1858.11	-0.0146479	0.167838	-0.0872743	0.930454	0.999915	1858.11	-0.0438414	0.118434	-0.370176	0.711251	1	Srsf6	67996	serine and arginine-rich splicing factor 6
ENSMUSG00000016933	611.751	-0.580505	0.216619	-2.67984	0.00736568	0.0541942	611.751	-0.552519	0.215778	-2.56059	0.0104493	0.0526541	611.751	0.000996054	0.214767	0.00463783	0.9963	0.999918	611.751	0.027986	0.305751	0.0915321	0.92707	0.999915	611.751	0.0289819	0.217621	0.133176	0.894054	1	Plcg1	18803	phospholipase C, gamma 1
ENSMUSG00000016940	193.925	-0.426252	0.226368	-1.883	0.0597	0.241021	193.925	-0.137015	0.223589	-0.612798	0.54001	0.74599	193.925	-0.0310375	0.222735	-0.139348	0.889176	0.998727	193.925	0.289238	0.318174	0.909056	0.363321	0.999915	193.925	0.2582	0.227209	1.1364	0.255789	1	Kctd2	70382	potassium channel tetramerisation domain containing 2
ENSMUSG00000016942	6645.48	-0.209724	0.157844	-1.32868	0.183954	0.468366	6645.48	-0.283404	0.157861	-1.79528	0.0726093	0.217785	6645.48	-0.124983	0.157761	-0.792228	0.428227	0.94906	6645.48	-0.0736799	0.223237	-0.330053	0.74136	0.999915	6645.48	-0.198663	0.157944	-1.25781	0.208462	1	Tmprss6	71753	transmembrane serine protease 6
ENSMUSG00000016946	77.8517	0.0107811	0.241061	0.0447234	0.964328	0.988813	77.8517	0.229076	0.237763	0.963465	0.335314	0.570495	77.8517	-0.0656588	0.239062	-0.274652	0.783583	0.998727	77.8517	0.218295	0.338588	0.644723	0.519107	0.999915	77.8517	0.152636	0.239773	0.636586	0.524394	1	Kctd5	69259	potassium channel tetramerisation domain containing 5
ENSMUSG00000016984	75.0952	-0.123614	0.228936	-0.53995	0.589231	0.830466	75.0952	-0.312207	0.229705	-1.35917	0.174094	0.384278	75.0952	-0.0155667	0.224034	-0.0694838	0.944604	0.998858	75.0952	-0.188593	0.324308	-0.581525	0.560887	0.999915	75.0952	-0.20416	0.234489	-0.870662	0.383939	1	Etaa1	68145	Ewing tumor-associated antigen 1
ENSMUSG00000017002	34.451	0.453523	0.702144	0.645912	0.518336	0.782514	34.451	-0.212967	0.70326	-0.302829	0.762021	0.884833	34.451	0.200992	0.702185	0.286238	0.774696	0.998727	34.451	-0.66649	0.99377	-0.670668	0.502432	0.999915	34.451	-0.465499	0.703218	-0.661956	0.508	1	Slpi	20568	secretory leukocyte peptidase inhibitor
ENSMUSG00000017009	7713.99	0.470913	0.106215	4.4336	9.26739e-06	0.000221034	7713.99	0.927568	0.106307	8.72534	2.65384e-18	2.65664e-16	7713.99	-0.422817	0.106428	-3.97281	7.10291e-05	0.0155679	7713.99	0.456655	0.150276	3.03878	0.00237541	0.307046	7713.99	0.0338375	0.106094	0.318938	0.749774	1	Sdc4	20971	syndecan 4
ENSMUSG00000017057	626.858	0.0167791	0.303088	0.0553606	0.955851	0.986526	626.858	-0.880339	0.303406	-2.90152	0.00371352	0.0236398	626.858	0.319384	0.302489	1.05585	0.291035	0.907511	626.858	-0.897118	0.428856	-2.09189	0.0364486	0.901476	626.858	-0.577734	0.304003	-1.90042	0.0573775	0.825786	Il13ra1	16164	interleukin 13 receptor, alpha 1
ENSMUSG00000017119	3150.47	0.0843262	0.382176	0.220647	0.825367	0.938532	3150.47	-0.583896	0.382096	-1.52814	0.126478	0.312513	3150.47	0.299715	0.38209	0.78441	0.432799	0.951005	3150.47	-0.668222	0.540422	-1.23648	0.216279	0.999915	3150.47	-0.368508	0.382183	-0.964219	0.334936	1	Nbr1	17966	NBR1, autophagy cargo receptor
ENSMUSG00000017132	548.609	0.366139	0.162056	2.25933	0.0238628	0.130065	548.609	0.17959	0.16127	1.1136	0.265453	0.49893	548.609	0.234303	0.162334	1.44334	0.148926	0.802595	548.609	-0.186549	0.228627	-0.815953	0.414527	0.999915	548.609	0.047754	0.16099	0.296627	0.766752	1	Cyth1	19157	cytohesin 1
ENSMUSG00000017144	255.17	-0.398029	0.174131	-2.2858	0.0222659	0.123492	255.17	-0.823069	0.174688	-4.71166	2.45703e-06	4.47204e-05	255.17	0.129171	0.170027	0.759707	0.44743	0.955509	255.17	-0.425041	0.246652	-1.72324	0.0848454	0.999915	255.17	-0.29587	0.178684	-1.65582	0.0977574	0.957327	Rnd3	74194	Rho family GTPase 3
ENSMUSG00000017176	36.7136	0.0221462	0.45348	0.0488361	0.96105	0.988018	36.7136	0.0598463	0.444132	0.134749	0.89281	0.955063	36.7136	-0.0872981	0.444317	-0.196477	0.844237	0.998727	36.7136	0.0377001	0.634742	0.0593944	0.952638	0.999915	36.7136	-0.0495985	0.453298	-0.109417	0.912872	1	Nt5c3b	68106	5'-nucleotidase, cytosolic IIIB
ENSMUSG00000017188	515.647	-0.0614561	0.105506	-0.582489	0.560237	0.813709	515.647	-0.14726	0.104497	-1.40922	0.158769	0.362438	515.647	0.0844212	0.103822	0.813136	0.41614	0.948257	515.647	-0.0858041	0.148497	-0.577819	0.563386	0.999915	515.647	-0.00138292	0.106171	-0.0130254	0.989608	1	Coa3	52469	cytochrome C oxidase assembly factor 3
ENSMUSG00000017210	386.647	-0.0402574	0.149849	-0.268652	0.788197	0.92392	386.647	0.0768829	0.15012	0.512145	0.60855	0.795818	386.647	-0.257195	0.149627	-1.71891	0.0856305	0.689701	386.647	0.11714	0.21211	0.552262	0.580769	0.999915	386.647	-0.140055	0.150341	-0.931579	0.351554	1	Med24	23989	mediator complex subunit 24
ENSMUSG00000017221	1952.98	0.157891	0.122969	1.284	0.199143	0.488999	1952.98	0.050313	0.123033	0.408937	0.682586	0.840884	1952.98	-0.0685219	0.122963	-0.557258	0.577351	0.981725	1952.98	-0.107578	0.17395	-0.618445	0.536282	0.999915	1952.98	-0.1761	0.123039	-1.43125	0.152358	1	Psmd3	22123	proteasome (prosome, macropain) 26S subunit, non-ATPase, 3
ENSMUSG00000017264	482.571	0.398233	0.175029	2.27523	0.022892	0.126128	482.571	0.241912	0.174815	1.38382	0.166413	0.373707	482.571	0.0432292	0.175435	0.246411	0.805364	0.998727	482.571	-0.156321	0.247377	-0.631912	0.527445	0.999915	482.571	-0.113091	0.174407	-0.648433	0.516705	1	Exosc10	50912	exosome component 10
ENSMUSG00000017286	532.094	0.0658131	0.288224	0.22834	0.819382	0.935795	532.094	0.340821	0.287951	1.18361	0.236569	0.46525	532.094	0.23744	0.287764	0.82512	0.409303	0.945585	532.094	0.275008	0.407417	0.675003	0.499674	0.999915	532.094	0.512448	0.28841	1.7768	0.0756011	0.89866	Glod4	67201	glyoxalase domain containing 4
ENSMUSG00000017288	558.302	0.314806	0.120812	2.60574	0.00916749	0.0641634	558.302	0.0720603	0.120458	0.598218	0.549694	0.753148	558.302	0.0579669	0.120934	0.479326	0.631706	0.98641	558.302	-0.242746	0.170604	-1.42286	0.154777	0.999915	558.302	-0.184779	0.120336	-1.53552	0.124655	0.997194	Vps53	68299	VPS53 GARP complex subunit
ENSMUSG00000017291	712.275	0.175885	0.123111	1.42867	0.1531	0.42344	712.275	0.120456	0.122535	0.98303	0.325593	0.561823	712.275	0.0303739	0.122815	0.247315	0.804664	0.998727	712.275	-0.0554291	0.173698	-0.319111	0.749642	0.999915	712.275	-0.0250552	0.122832	-0.203979	0.83837	1	Taok1	216965	TAO kinase 1
ENSMUSG00000017299	194.27	0.266452	0.191926	1.3883	0.165044	0.440501	194.27	0.0158028	0.191414	0.0825582	0.934203	0.972586	194.27	-0.112141	0.191502	-0.585585	0.558154	0.981725	194.27	-0.250649	0.271062	-0.924691	0.355127	0.999915	194.27	-0.36279	0.191838	-1.89113	0.0586069	0.831064	Dnttip1	76233	deoxynucleotidyltransferase, terminal, interacting protein 1
ENSMUSG00000017307	209.059	-0.201188	0.212329	-0.947531	0.343368	0.652745	209.059	-0.194155	0.211877	-0.916358	0.359479	0.594406	209.059	-0.0522538	0.210469	-0.248273	0.803923	0.998727	209.059	0.00703303	0.299959	0.0234467	0.981294	0.999915	209.059	-0.045221	0.213724	-0.211586	0.83243	1	Acot8	170789	acyl-CoA thioesterase 8
ENSMUSG00000017309	229.231	0.18312	0.312524	0.585939	0.557916	0.811915	229.231	0.629888	0.312797	2.01373	0.0440384	0.153659	229.231	-0.334071	0.313594	-1.0653	0.286741	0.907511	229.231	0.446768	0.442169	1.0104	0.312304	0.999915	229.231	0.112696	0.311725	0.361525	0.717707	1	Cd300lg	52685	CD300 molecule like family member G
ENSMUSG00000017344	47576	0.359685	0.110723	3.2485	0.00116016	0.012854	47576	0.177637	0.110743	1.60404	0.108706	0.283332	47576	-0.208635	0.110739	-1.88402	0.0595616	0.601166	47576	-0.182048	0.156601	-1.1625	0.245033	0.999915	47576	-0.390684	0.110728	-3.52833	0.00041819	0.098725	Vtn	22370	vitronectin
ENSMUSG00000017376	244.792	-0.687596	0.310031	-2.21783	0.0265663	0.140911	244.792	-0.63693	0.309397	-2.05862	0.0395307	0.142261	244.792	-0.190586	0.309568	-0.61565	0.538126	0.978914	244.792	0.0506657	0.438001	0.115675	0.90791	0.999915	244.792	-0.13992	0.309859	-0.451561	0.651585	1	Nlk	18099	nemo like kinase
ENSMUSG00000017386	640.241	-0.534925	0.138267	-3.86878	0.000109379	0.00181518	640.241	-0.582573	0.138918	-4.19366	2.74493e-05	0.000384425	640.241	-0.1955	0.136577	-1.43143	0.152307	0.80754	640.241	-0.047648	0.196	-0.243102	0.807926	0.999915	640.241	-0.243148	0.14058	-1.7296	0.0837011	0.92419	Traf4	22032	TNF receptor associated factor 4
ENSMUSG00000017390	264.607	-0.418996	0.256049	-1.63639	0.101757	0.332525	264.607	-0.415225	0.252221	-1.64627	0.0997073	0.268232	264.607	0.502078	0.252612	1.98755	0.0468619	0.545959	264.607	0.00377095	0.359411	0.010492	0.991629	0.999915	264.607	0.505848	0.255663	1.97857	0.047864	0.769055	Aldoc	11676	aldolase C, fructose-bisphosphate
ENSMUSG00000017404	2705.82	0.0819628	0.0863229	0.94949	0.342371	0.651776	2705.82	-0.192147	0.0861533	-2.23029	0.0257284	0.104137	2705.82	0.150686	0.0860463	1.75122	0.0799078	0.682644	2705.82	-0.274109	0.121959	-2.24755	0.0246049	0.828574	2705.82	-0.123423	0.0864296	-1.42802	0.153286	1	Rpl19	19921	ribosomal protein L19
ENSMUSG00000017405	72.6477	-0.470873	0.445696	-1.05649	0.290745	0.601715	72.6477	-0.854465	0.445419	-1.91834	0.0550682	0.179514	72.6477	-0.0219014	0.439851	-0.0497927	0.960288	0.998858	72.6477	-0.383591	0.630114	-0.608765	0.54268	0.999915	72.6477	-0.405493	0.451192	-0.898714	0.368805	1	Nek8	140859	NIMA (never in mitosis gene a)-related expressed kinase 8
ENSMUSG00000017412	30.3264	-0.934907	0.429702	-2.17571	0.0295767	0.151408	30.3264	-0.436945	0.41342	-1.0569	0.290555	0.526481	30.3264	-0.000530643	0.403831	-0.00131402	0.998952	0.999918	30.3264	0.497963	0.596288	0.835105	0.403659	0.999915	30.3264	0.497432	0.438725	1.13381	0.256873	1	Cacnb4	12298	calcium channel, voltage-dependent, beta 4 subunit
[truncated: 10,059 more rows]
