# Supplementary material for: Transcriptional coactivation by EHMT2 restricts glucocorticoid-induced insulin resistance in a study with male mice
Source: Nat Commun. 2023 May 30;14:3143. doi: 10.1038/s41467-023-38584-5 (PMC10229547; doi:10.1038/s41467-023-38584-5)
Supplement: Supplementary file 7 — Source Data [file 41467_2023_38584_MOESM7_ESM.xlsx]

## Sheet: Figure 1a
Fig 1a Western

## Sheet: Figure 1b
Fig 1b IPGTT		0	15	30	60	90	120		Relative AUC
	Scr No Dex	99	275	269	282	170	146		1.0579
		115	211	190	160	136	120		0.789985
		102	189	197	181	158	137		0.793339
		124	236	228	208	160	130		0.919414
		161	308	306	241	202	162		1.18028
		155	281	237	200	162	168		1.01833
		104	248	269	285	225	152		1.06594
		125	307	247	220	165	137		1.04817
		122	322	272	242	185	158		1.12663
	shEHMT2 No Dex	112	273	270	245	190	144		1.05287
		108	285	269	203	177	136		1.02571
		93	304	277	222	173	146		1.06259
		107	283	264	217	167	136		1.02001
		131	245	217	191	186	167		0.943556
	Scr Dex	116	179	183	124	126	123		0.710853
		115	226	188	138	108	112		0.771879
		137	257	218	188	153	135		0.929809
		127	312	279	188	152	142		1.05991
		164	256	227	160	155	158		0.945904
		77	256	164	144	129	113		0.780932
		121	231	208	187	184	135		0.894266
		107	227	232	199	203	163		0.933833
		98	186	169	121	115	80		0.670281
		100	216	183	134	156	120		0.775567
		108	230	240	233	193	135		0.95328
		110	222	211	214	174	151		0.894602
		97	199	196	173	162	125		0.795686
	shEHMT2 Dex	188	367	359	280	186	182		1.32521
		169	291	317	249	197	187		1.16001
		171	299	251	192	172	164		1.04539
		160	307	309	226	183	167		1.13636
		120	306	300	282	245	153		1.17282
		130	358	421	359	276	164		1.44147
		139	242	267	213	147	121		0.948502
		126	245	261	211	176	135		0.960326

## Sheet: Figure 1c
Fig 1c Plasma Insulin
Scr No Dex	0.063	0.342	0.51	0.523	0.212
Scr Dex	3.78346	1.27238	3.45631	2.69591	1.89131	2.35993	2.555	3.12679	3.40025	0.827222
shEhmt2 No Dex	0.181	0.224	0.411	0.255	0.243
shEhmt2 Dex	5.00362	6.80735	3.12916	5.86128	2.94655	2.65444	2.11995	2.46178

## Sheet: Figure 1d
Fig 1d ITT
		Scr No Dex			Scr Dex			shEhmt2 No Dex			shEhmt2 Dex
	0	100	100	100	100	100	100	100	100	100	100	100	100
	15	62.2951	59.2885	70.9091	98.8048	69.3467	88.9447	52.7273	72.561	58.1699	96.9879	117.788	100.54
	30	56.2841	43.083	55.1515	70.5179	68.8442	77.3869	52.7273	66.4634	56.8627	83.7349	121.635	89.1892
	60	52.459	32.4111	53.9394	62.5498	65.8291	79.397	48.4849	57.9268	52.9412	90.3615	114.904	90.2703
	90	42.623	35.1779	63.6364	74.1036	76.8844	76.3819	52.7273	58.5366	62.0915	103.012	111.058	85.4054
	120	54.0984	45.4545	80	84.4621	91.9598	80.402	64.2424	82.9268	65.3595	95.7831	91.3461	92.973
	AUC	Ad-Scr			Ad-shEhmt2
	-	1.00657	0.809269	1.18416	1.02369	1.22826	1.11592
	+	1.39772	1.36953	1.47678	1.7236	2.03948	1.66318

## Sheet: Figure 2c
Figure 2 c
		Ehmt2/Gapdh
	WT	1.07326	1.10849	0.92473
	Ehmt2 K182R/K182R	0.911853	0.987931	1.15013

## Sheet: Figure 2d
Figure 2d

## Sheet: Figure 2e
Figure 2e: IPGTT		WT No Dex								WT Dex									K182R no Dex									K182R Dex
	0	77	83	82	77	88	83	78	82	104	97	81	84	102	100	133	121	133	68	80	76	86	65	62	64	66	89	111	116	161	140	106	131	145	187	124
	15	304	279	293	279	297	317	288	240	215	181	110	196	180	140	212	272	254	251	286	269	229	208	286	280	222	225	271	232	389	279	292	251	177	270	220.5
	30	297	316	297	271	266	278	251	226	192	170	107	155	183	134	207	272	281	219	283	265	219	250	291	269	221	266	264	228	389	352	253	227	240	390	192
	60	221	261	238	189	215	289	173	138	157	136	97	128	148	101	214	226	268	183	197	208	200	188	206	233	165	219	212	195	314.5	297	180	145	155	259	186
	90	176	172	153	147	146	120	111	112	119	122	80	116	136	103	193	145	260	159	165	162	154	110	144	136	106	152	154	199	273	284	113	119	116	261	132
	120	150	145	142	113	118	97	99	84	84	116	78	124	122	83	161	126	215	145	157	151	153	84	117	121	92	117	162	207	237	224	93	108	137	188	119
	AUC	WT	-	1.07894	1.09106	1.06076	0.965494	1.0106	1.07154	0.918364	0.803232
			+	0.767548	0.693486	0.456152	0.68305	0.72816	0.556472	0.912304	1.01464	1.14324
		K182R	-	0.884026	1.02138	0.98098	0.877293	0.805252	0.995792	0.98098	0.780003	0.92072
			+	1.00724	0.955731	1.50042	1.29204	0.948662	0.869551	0.806935	1.29675	0.82848

## Sheet: Figure 2f
Figure 2f: Plasma Insulin				WT					K182R
			-	0.170079	0.184245	0.690708	0.375489	1.06255	0.921226	0.504777	0.274576	0.212634
			+	3.26539	3.4283	3.32914	3.04582	3.07415	3.16393	4.2382	4.32083	4.7104

## Sheet: Figure 2g
Figure 2g: ITT	% baseline	WT No Dex				WT Dex				K182R No Dex			K182R Dex
	0	100	100	100	100	100	100	100	100	100	100	100	100	100	100	100
	15	71.1111	63.2653	62.0482	60.2564	89.1304	86.8263	81.6456	78.3217	56.5217	68.5714	43.1193	104.781	96.1988	102.4	85.0202
	30	62.963	57.8231	61.4458	64.1026	67.9348	74.8503	71.519	77.6224	47.8261	54.2857	49.0826	100	100.292	82	91.9028
	60	48.8889	53.7415	54.8193	48.0769	67.3913	85.0299	78.481	86.014	53.8043	46.4286	44.0367	84.8606	106.14	80.4	82.1862
	90	45.1852	51.7007	51.8072	41.0256	73.913	83.8323	88.6076	94.4056	49.4565	32.8571	43.1193	109.96	86.8421	81.6	92.3077
	120	55.5556	60.5442	65.0602	57.0513	71.1957	89.8204	93.6709	89.5105	59.7826	46.4286	47.2477	114.343	82.7485	89.6	93.5223
			Relative AUC	WT				K182R
			-	1.01712	0.997975	1.01536	0.969549	0.926775	0.932071	0.824858
			+	1.23516	1.18568	1.3039	1.34458	1.40683	1.54296	1.41522	1.416

## Sheet: Figure 2h
Figure 2h: pAkt/Akt Liver, GA, eWAT
	eWAT	WT					K182R
	-	3.00231	3.07332	1.12559	1.76085	1.64935	2.59722	3.43714	2.48158	1.66822	1.34365
	+	1.00824	1.22697	1.03196	0.942238	0.727191	0.979058	0.664921	1.03699	1.18074	0.880565
	Liver	WT					K182R
	-	0.918138	1.2391	0.825328	0.625096	0.885387	0.893963	1.10681	0.914603	0.994962	0.951854
	+	0.448938	0.440154	0.32917	0.317804	0.458213	0.120049	0.136328	0.158398	0.15545	0.140065
	GA	WT					K182R
	-	2.47735	2.31966	2.12797	2.59924	3.04636	2.47695	2.34281	2.60107	2.05077	2.57522
	+	1.13715	0.986301	1.82038	1.49275	1.8096	1.17493	0.671875	1.85767	1.9696	1.89559

[truncated: 37 more sheets: Figure 3a, Figure 3b, Figure 3c, Figure 3d, Figure 4a-c, Figure 4d, Figure 4e, Figure 4f, Figure 4g, Figure 5a, Figure 5b, Figure 5c, Figure 5d, Figure 5e, Figure 5f, Figure 5g, Figure 5h, Figure 5i, Figure 5j, Figure 5k …]
